# Supplementary material for: Accurate, Fully-Automated NMR Spectral Profiling for Metabolomics
Source: PLoS One. 2015 May 27;10(5):e0124219. doi: 10.1371/journal.pone.0124219 (PMC4446368; doi:10.1371/journal.pone.0124219)
Supplement: S1 Dataset — (ZIP) [file pone.0124219.s004.zip]

Archive with 626 entries (457 files):
- Bayesil_Data/
- Bayesil_Data/.DS_Store
- __MACOSX/
- __MACOSX/Bayesil_Data/
- __MACOSX/Bayesil_Data/._.DS_Store
- Bayesil_Data/FIDS/
- Bayesil_Data/FIDS/.DS_Store
- __MACOSX/Bayesil_Data/FIDS/
- __MACOSX/Bayesil_Data/FIDS/._.DS_Store
- Bayesil_Data/FIDS/Biological_CSF/
- Bayesil_Data/FIDS/Biological_CSF/.DS_Store
- __MACOSX/Bayesil_Data/FIDS/Biological_CSF/
- __MACOSX/Bayesil_Data/FIDS/Biological_CSF/._.DS_Store
- Bayesil_Data/FIDS/Biological_CSF/biological_csf_1.fid/
- Bayesil_Data/FIDS/Biological_CSF/biological_csf_1.fid/fid
- __MACOSX/Bayesil_Data/FIDS/Biological_CSF/biological_csf_1.fid/
- __MACOSX/Bayesil_Data/FIDS/Biological_CSF/biological_csf_1.fid/._fid
- Bayesil_Data/FIDS/Biological_CSF/biological_csf_1.fid/procpar
- __MACOSX/Bayesil_Data/FIDS/Biological_CSF/biological_csf_1.fid/._procpar
- __MACOSX/Bayesil_Data/FIDS/Biological_CSF/._biological_csf_1.fid
- Bayesil_Data/FIDS/Biological_CSF/biological_csf_2.fid/
- Bayesil_Data/FIDS/Biological_CSF/biological_csf_2.fid/fid
- __MACOSX/Bayesil_Data/FIDS/Biological_CSF/biological_csf_2.fid/
- __MACOSX/Bayesil_Data/FIDS/Biological_CSF/biological_csf_2.fid/._fid
- Bayesil_Data/FIDS/Biological_CSF/biological_csf_2.fid/procpar
- __MACOSX/Bayesil_Data/FIDS/Biological_CSF/biological_csf_2.fid/._procpar
- __MACOSX/Bayesil_Data/FIDS/Biological_CSF/._biological_csf_2.fid
- Bayesil_Data/FIDS/Biological_CSF/biological_csf_3.fid/
- Bayesil_Data/FIDS/Biological_CSF/biological_csf_3.fid/fid
- __MACOSX/Bayesil_Data/FIDS/Biological_CSF/biological_csf_3.fid/
- __MACOSX/Bayesil_Data/FIDS/Biological_CSF/biological_csf_3.fid/._fid
- Bayesil_Data/FIDS/Biological_CSF/biological_csf_3.fid/procpar
- __MACOSX/Bayesil_Data/FIDS/Biological_CSF/biological_csf_3.fid/._procpar
- __MACOSX/Bayesil_Data/FIDS/Biological_CSF/._biological_csf_3.fid
- Bayesil_Data/FIDS/Biological_CSF/biological_csf_4.fid/
- Bayesil_Data/FIDS/Biological_CSF/biological_csf_4.fid/fid
- __MACOSX/Bayesil_Data/FIDS/Biological_CSF/biological_csf_4.fid/
- __MACOSX/Bayesil_Data/FIDS/Biological_CSF/biological_csf_4.fid/._fid
- Bayesil_Data/FIDS/Biological_CSF/biological_csf_4.fid/procpar
- __MACOSX/Bayesil_Data/FIDS/Biological_CSF/biological_csf_4.fid/._procpar
- __MACOSX/Bayesil_Data/FIDS/Biological_CSF/._biological_csf_4.fid
- __MACOSX/Bayesil_Data/FIDS/._Biological_CSF
- Bayesil_Data/FIDS/Biological_Serum/
- Bayesil_Data/FIDS/Biological_Serum/.DS_Store
- __MACOSX/Bayesil_Data/FIDS/Biological_Serum/
- __MACOSX/Bayesil_Data/FIDS/Biological_Serum/._.DS_Store
- Bayesil_Data/FIDS/Biological_Serum/biological_serum_1.fid/
- Bayesil_Data/FIDS/Biological_Serum/biological_serum_1.fid/fid
- __MACOSX/Bayesil_Data/FIDS/Biological_Serum/biological_serum_1.fid/
- __MACOSX/Bayesil_Data/FIDS/Biological_Serum/biological_serum_1.fid/._fid
- Bayesil_Data/FIDS/Biological_Serum/biological_serum_1.fid/procpar
- __MACOSX/Bayesil_Data/FIDS/Biological_Serum/biological_serum_1.fid/._procpar
- __MACOSX/Bayesil_Data/FIDS/Biological_Serum/._biological_serum_1.fid
- Bayesil_Data/FIDS/Biological_Serum/biological_serum_10.fid/
- Bayesil_Data/FIDS/Biological_Serum/biological_serum_10.fid/fid
- __MACOSX/Bayesil_Data/FIDS/Biological_Serum/biological_serum_10.fid/
- __MACOSX/Bayesil_Data/FIDS/Biological_Serum/biological_serum_10.fid/._fid
- Bayesil_Data/FIDS/Biological_Serum/biological_serum_10.fid/procpar
- __MACOSX/Bayesil_Data/FIDS/Biological_Serum/biological_serum_10.fid/._procpar
- __MACOSX/Bayesil_Data/FIDS/Biological_Serum/._biological_serum_10.fid
- Bayesil_Data/FIDS/Biological_Serum/biological_serum_11.fid/
- Bayesil_Data/FIDS/Biological_Serum/biological_serum_11.fid/fid
- __MACOSX/Bayesil_Data/FIDS/Biological_Serum/biological_serum_11.fid/
- __MACOSX/Bayesil_Data/FIDS/Biological_Serum/biological_serum_11.fid/._fid
- Bayesil_Data/FIDS/Biological_Serum/biological_serum_11.fid/procpar
- __MACOSX/Bayesil_Data/FIDS/Biological_Serum/biological_serum_11.fid/._procpar
- __MACOSX/Bayesil_Data/FIDS/Biological_Serum/._biological_serum_11.fid
- Bayesil_Data/FIDS/Biological_Serum/biological_serum_12.fid/
- Bayesil_Data/FIDS/Biological_Serum/biological_serum_12.fid/fid
- __MACOSX/Bayesil_Data/FIDS/Biological_Serum/biological_serum_12.fid/
- __MACOSX/Bayesil_Data/FIDS/Biological_Serum/biological_serum_12.fid/._fid
- Bayesil_Data/FIDS/Biological_Serum/biological_serum_12.fid/procpar
- __MACOSX/Bayesil_Data/FIDS/Biological_Serum/biological_serum_12.fid/._procpar
- __MACOSX/Bayesil_Data/FIDS/Biological_Serum/._biological_serum_12.fid
- Bayesil_Data/FIDS/Biological_Serum/biological_serum_13.fid/
- Bayesil_Data/FIDS/Biological_Serum/biological_serum_13.fid/fid
- __MACOSX/Bayesil_Data/FIDS/Biological_Serum/biological_serum_13.fid/
- __MACOSX/Bayesil_Data/FIDS/Biological_Serum/biological_serum_13.fid/._fid
- Bayesil_Data/FIDS/Biological_Serum/biological_serum_13.fid/procpar
- __MACOSX/Bayesil_Data/FIDS/Biological_Serum/biological_serum_13.fid/._procpar
- __MACOSX/Bayesil_Data/FIDS/Biological_Serum/._biological_serum_13.fid
- Bayesil_Data/FIDS/Biological_Serum/biological_serum_14.fid/
- Bayesil_Data/FIDS/Biological_Serum/biological_serum_14.fid/fid
- __MACOSX/Bayesil_Data/FIDS/Biological_Serum/biological_serum_14.fid/
- __MACOSX/Bayesil_Data/FIDS/Biological_Serum/biological_serum_14.fid/._fid
- Bayesil_Data/FIDS/Biological_Serum/biological_serum_14.fid/procpar
- __MACOSX/Bayesil_Data/FIDS/Biological_Serum/biological_serum_14.fid/._procpar
- __MACOSX/Bayesil_Data/FIDS/Biological_Serum/._biological_serum_14.fid
- Bayesil_Data/FIDS/Biological_Serum/biological_serum_15.fid/
- Bayesil_Data/FIDS/Biological_Serum/biological_serum_15.fid/fid
- __MACOSX/Bayesil_Data/FIDS/Biological_Serum/biological_serum_15.fid/
- __MACOSX/Bayesil_Data/FIDS/Biological_Serum/biological_serum_15.fid/._fid
- Bayesil_Data/FIDS/Biological_Serum/biological_serum_15.fid/procpar
- __MACOSX/Bayesil_Data/FIDS/Biological_Serum/biological_serum_15.fid/._procpar
- __MACOSX/Bayesil_Data/FIDS/Biological_Serum/._biological_serum_15.fid
- Bayesil_Data/FIDS/Biological_Serum/biological_serum_16.fid/
- Bayesil_Data/FIDS/Biological_Serum/biological_serum_16.fid/fid
- __MACOSX/Bayesil_Data/FIDS/Biological_Serum/biological_serum_16.fid/
- __MACOSX/Bayesil_Data/FIDS/Biological_Serum/biological_serum_16.fid/._fid
- Bayesil_Data/FIDS/Biological_Serum/biological_serum_16.fid/procpar
- __MACOSX/Bayesil_Data/FIDS/Biological_Serum/biological_serum_16.fid/._procpar
- __MACOSX/Bayesil_Data/FIDS/Biological_Serum/._biological_serum_16.fid
- Bayesil_Data/FIDS/Biological_Serum/biological_serum_17.fid/
- Bayesil_Data/FIDS/Biological_Serum/biological_serum_17.fid/fid
- __MACOSX/Bayesil_Data/FIDS/Biological_Serum/biological_serum_17.fid/
- __MACOSX/Bayesil_Data/FIDS/Biological_Serum/biological_serum_17.fid/._fid
- Bayesil_Data/FIDS/Biological_Serum/biological_serum_17.fid/procpar
- __MACOSX/Bayesil_Data/FIDS/Biological_Serum/biological_serum_17.fid/._procpar
- __MACOSX/Bayesil_Data/FIDS/Biological_Serum/._biological_serum_17.fid
- Bayesil_Data/FIDS/Biological_Serum/biological_serum_18.fid/
- Bayesil_Data/FIDS/Biological_Serum/biological_serum_18.fid/fid
- __MACOSX/Bayesil_Data/FIDS/Biological_Serum/biological_serum_18.fid/
- __MACOSX/Bayesil_Data/FIDS/Biological_Serum/biological_serum_18.fid/._fid
- Bayesil_Data/FIDS/Biological_Serum/biological_serum_18.fid/procpar
- __MACOSX/Bayesil_Data/FIDS/Biological_Serum/biological_serum_18.fid/._procpar
- __MACOSX/Bayesil_Data/FIDS/Biological_Serum/._biological_serum_18.fid
- Bayesil_Data/FIDS/Biological_Serum/biological_serum_19.fid/
- Bayesil_Data/FIDS/Biological_Serum/biological_serum_19.fid/fid
- __MACOSX/Bayesil_Data/FIDS/Biological_Serum/biological_serum_19.fid/
- __MACOSX/Bayesil_Data/FIDS/Biological_Serum/biological_serum_19.fid/._fid
- Bayesil_Data/FIDS/Biological_Serum/biological_serum_19.fid/procpar
- __MACOSX/Bayesil_Data/FIDS/Biological_Serum/biological_serum_19.fid/._procpar
- __MACOSX/Bayesil_Data/FIDS/Biological_Serum/._biological_serum_19.fid
- Bayesil_Data/FIDS/Biological_Serum/biological_serum_2.fid/
- Bayesil_Data/FIDS/Biological_Serum/biological_serum_2.fid/fid
- __MACOSX/Bayesil_Data/FIDS/Biological_Serum/biological_serum_2.fid/
- __MACOSX/Bayesil_Data/FIDS/Biological_Serum/biological_serum_2.fid/._fid
- Bayesil_Data/FIDS/Biological_Serum/biological_serum_2.fid/procpar
- __MACOSX/Bayesil_Data/FIDS/Biological_Serum/biological_serum_2.fid/._procpar
- __MACOSX/Bayesil_Data/FIDS/Biological_Serum/._biological_serum_2.fid
- Bayesil_Data/FIDS/Biological_Serum/biological_serum_20.fid/
- Bayesil_Data/FIDS/Biological_Serum/biological_serum_20.fid/fid
- __MACOSX/Bayesil_Data/FIDS/Biological_Serum/biological_serum_20.fid/
- __MACOSX/Bayesil_Data/FIDS/Biological_Serum/biological_serum_20.fid/._fid
- Bayesil_Data/FIDS/Biological_Serum/biological_serum_20.fid/procpar
- __MACOSX/Bayesil_Data/FIDS/Biological_Serum/biological_serum_20.fid/._procpar
- __MACOSX/Bayesil_Data/FIDS/Biological_Serum/._biological_serum_20.fid
- Bayesil_Data/FIDS/Biological_Serum/biological_serum_21.fid/
- Bayesil_Data/FIDS/Biological_Serum/biological_serum_21.fid/fid
- __MACOSX/Bayesil_Data/FIDS/Biological_Serum/biological_serum_21.fid/
- __MACOSX/Bayesil_Data/FIDS/Biological_Serum/biological_serum_21.fid/._fid
- Bayesil_Data/FIDS/Biological_Serum/biological_serum_21.fid/procpar
- __MACOSX/Bayesil_Data/FIDS/Biological_Serum/biological_serum_21.fid/._procpar
- __MACOSX/Bayesil_Data/FIDS/Biological_Serum/._biological_serum_21.fid
- Bayesil_Data/FIDS/Biological_Serum/biological_serum_22.fid/
- Bayesil_Data/FIDS/Biological_Serum/biological_serum_22.fid/fid
- __MACOSX/Bayesil_Data/FIDS/Biological_Serum/biological_serum_22.fid/
- __MACOSX/Bayesil_Data/FIDS/Biological_Serum/biological_serum_22.fid/._fid
- Bayesil_Data/FIDS/Biological_Serum/biological_serum_22.fid/procpar
- __MACOSX/Bayesil_Data/FIDS/Biological_Serum/biological_serum_22.fid/._procpar
- __MACOSX/Bayesil_Data/FIDS/Biological_Serum/._biological_serum_22.fid
- Bayesil_Data/FIDS/Biological_Serum/biological_serum_23.fid/
- Bayesil_Data/FIDS/Biological_Serum/biological_serum_23.fid/fid
- __MACOSX/Bayesil_Data/FIDS/Biological_Serum/biological_serum_23.fid/
- __MACOSX/Bayesil_Data/FIDS/Biological_Serum/biological_serum_23.fid/._fid
- Bayesil_Data/FIDS/Biological_Serum/biological_serum_23.fid/procpar
- __MACOSX/Bayesil_Data/FIDS/Biological_Serum/biological_serum_23.fid/._procpar
- __MACOSX/Bayesil_Data/FIDS/Biological_Serum/._biological_serum_23.fid
- Bayesil_Data/FIDS/Biological_Serum/biological_serum_24.fid/
- Bayesil_Data/FIDS/Biological_Serum/biological_serum_24.fid/fid
- __MACOSX/Bayesil_Data/FIDS/Biological_Serum/biological_serum_24.fid/
- __MACOSX/Bayesil_Data/FIDS/Biological_Serum/biological_serum_24.fid/._fid
- Bayesil_Data/FIDS/Biological_Serum/biological_serum_24.fid/procpar
- __MACOSX/Bayesil_Data/FIDS/Biological_Serum/biological_serum_24.fid/._procpar
- __MACOSX/Bayesil_Data/FIDS/Biological_Serum/._biological_serum_24.fid
- Bayesil_Data/FIDS/Biological_Serum/biological_serum_25.fid/
- Bayesil_Data/FIDS/Biological_Serum/biological_serum_25.fid/fid
- __MACOSX/Bayesil_Data/FIDS/Biological_Serum/biological_serum_25.fid/
- __MACOSX/Bayesil_Data/FIDS/Biological_Serum/biological_serum_25.fid/._fid
- Bayesil_Data/FIDS/Biological_Serum/biological_serum_25.fid/procpar
- __MACOSX/Bayesil_Data/FIDS/Biological_Serum/biological_serum_25.fid/._procpar
- __MACOSX/Bayesil_Data/FIDS/Biological_Serum/._biological_serum_25.fid
- Bayesil_Data/FIDS/Biological_Serum/biological_serum_26.fid/
- Bayesil_Data/FIDS/Biological_Serum/biological_serum_26.fid/fid
- __MACOSX/Bayesil_Data/FIDS/Biological_Serum/biological_serum_26.fid/
- __MACOSX/Bayesil_Data/FIDS/Biological_Serum/biological_serum_26.fid/._fid
- Bayesil_Data/FIDS/Biological_Serum/biological_serum_26.fid/procpar
- __MACOSX/Bayesil_Data/FIDS/Biological_Serum/biological_serum_26.fid/._procpar
- __MACOSX/Bayesil_Data/FIDS/Biological_Serum/._biological_serum_26.fid
- Bayesil_Data/FIDS/Biological_Serum/biological_serum_27.fid/
- Bayesil_Data/FIDS/Biological_Serum/biological_serum_27.fid/fid
- __MACOSX/Bayesil_Data/FIDS/Biological_Serum/biological_serum_27.fid/
- __MACOSX/Bayesil_Data/FIDS/Biological_Serum/biological_serum_27.fid/._fid
- Bayesil_Data/FIDS/Biological_Serum/biological_serum_27.fid/procpar
- __MACOSX/Bayesil_Data/FIDS/Biological_Serum/biological_serum_27.fid/._procpar
- __MACOSX/Bayesil_Data/FIDS/Biological_Serum/._biological_serum_27.fid
- Bayesil_Data/FIDS/Biological_Serum/biological_serum_28.fid/
- Bayesil_Data/FIDS/Biological_Serum/biological_serum_28.fid/fid
- __MACOSX/Bayesil_Data/FIDS/Biological_Serum/biological_serum_28.fid/
- __MACOSX/Bayesil_Data/FIDS/Biological_Serum/biological_serum_28.fid/._fid
- Bayesil_Data/FIDS/Biological_Serum/biological_serum_28.fid/procpar
- __MACOSX/Bayesil_Data/FIDS/Biological_Serum/biological_serum_28.fid/._procpar
- __MACOSX/Bayesil_Data/FIDS/Biological_Serum/._biological_serum_28.fid
- Bayesil_Data/FIDS/Biological_Serum/biological_serum_29.fid/
- Bayesil_Data/FIDS/Biological_Serum/biological_serum_29.fid/fid
- __MACOSX/Bayesil_Data/FIDS/Biological_Serum/biological_serum_29.fid/
- __MACOSX/Bayesil_Data/FIDS/Biological_Serum/biological_serum_29.fid/._fid
- Bayesil_Data/FIDS/Biological_Serum/biological_serum_29.fid/procpar
- __MACOSX/Bayesil_Data/FIDS/Biological_Serum/biological_serum_29.fid/._procpar
- __MACOSX/Bayesil_Data/FIDS/Biological_Serum/._biological_serum_29.fid
- Bayesil_Data/FIDS/Biological_Serum/biological_serum_3.fid/
- Bayesil_Data/FIDS/Biological_Serum/biological_serum_3.fid/fid
- __MACOSX/Bayesil_Data/FIDS/Biological_Serum/biological_serum_3.fid/
- __MACOSX/Bayesil_Data/FIDS/Biological_Serum/biological_serum_3.fid/._fid
- Bayesil_Data/FIDS/Biological_Serum/biological_serum_3.fid/procpar
- __MACOSX/Bayesil_Data/FIDS/Biological_Serum/biological_serum_3.fid/._procpar
- __MACOSX/Bayesil_Data/FIDS/Biological_Serum/._biological_serum_3.fid
- Bayesil_Data/FIDS/Biological_Serum/biological_serum_30.fid/
- Bayesil_Data/FIDS/Biological_Serum/biological_serum_30.fid/fid
- __MACOSX/Bayesil_Data/FIDS/Biological_Serum/biological_serum_30.fid/
- __MACOSX/Bayesil_Data/FIDS/Biological_Serum/biological_serum_30.fid/._fid
- Bayesil_Data/FIDS/Biological_Serum/biological_serum_30.fid/procpar
- __MACOSX/Bayesil_Data/FIDS/Biological_Serum/biological_serum_30.fid/._procpar
- __MACOSX/Bayesil_Data/FIDS/Biological_Serum/._biological_serum_30.fid
- Bayesil_Data/FIDS/Biological_Serum/biological_serum_31.fid/
- Bayesil_Data/FIDS/Biological_Serum/biological_serum_31.fid/fid
- __MACOSX/Bayesil_Data/FIDS/Biological_Serum/biological_serum_31.fid/
- __MACOSX/Bayesil_Data/FIDS/Biological_Serum/biological_serum_31.fid/._fid
- Bayesil_Data/FIDS/Biological_Serum/biological_serum_31.fid/procpar
- __MACOSX/Bayesil_Data/FIDS/Biological_Serum/biological_serum_31.fid/._procpar
- __MACOSX/Bayesil_Data/FIDS/Biological_Serum/._biological_serum_31.fid
- Bayesil_Data/FIDS/Biological_Serum/biological_serum_32.fid/
- Bayesil_Data/FIDS/Biological_Serum/biological_serum_32.fid/fid
- __MACOSX/Bayesil_Data/FIDS/Biological_Serum/biological_serum_32.fid/
- __MACOSX/Bayesil_Data/FIDS/Biological_Serum/biological_serum_32.fid/._fid
- Bayesil_Data/FIDS/Biological_Serum/biological_serum_32.fid/procpar
- __MACOSX/Bayesil_Data/FIDS/Biological_Serum/biological_serum_32.fid/._procpar
- __MACOSX/Bayesil_Data/FIDS/Biological_Serum/._biological_serum_32.fid
- Bayesil_Data/FIDS/Biological_Serum/biological_serum_33.fid/
- Bayesil_Data/FIDS/Biological_Serum/biological_serum_33.fid/fid
- __MACOSX/Bayesil_Data/FIDS/Biological_Serum/biological_serum_33.fid/
- __MACOSX/Bayesil_Data/FIDS/Biological_Serum/biological_serum_33.fid/._fid
- Bayesil_Data/FIDS/Biological_Serum/biological_serum_33.fid/procpar
- __MACOSX/Bayesil_Data/FIDS/Biological_Serum/biological_serum_33.fid/._procpar
- __MACOSX/Bayesil_Data/FIDS/Biological_Serum/._biological_serum_33.fid
- Bayesil_Data/FIDS/Biological_Serum/biological_serum_34.fid/
- Bayesil_Data/FIDS/Biological_Serum/biological_serum_34.fid/fid
- __MACOSX/Bayesil_Data/FIDS/Biological_Serum/biological_serum_34.fid/
- __MACOSX/Bayesil_Data/FIDS/Biological_Serum/biological_serum_34.fid/._fid
- Bayesil_Data/FIDS/Biological_Serum/biological_serum_34.fid/procpar
- __MACOSX/Bayesil_Data/FIDS/Biological_Serum/biological_serum_34.fid/._procpar
- __MACOSX/Bayesil_Data/FIDS/Biological_Serum/._biological_serum_34.fid
- Bayesil_Data/FIDS/Biological_Serum/biological_serum_35.fid/
- Bayesil_Data/FIDS/Biological_Serum/biological_serum_35.fid/fid
- __MACOSX/Bayesil_Data/FIDS/Biological_Serum/biological_serum_35.fid/
- __MACOSX/Bayesil_Data/FIDS/Biological_Serum/biological_serum_35.fid/._fid
- Bayesil_Data/FIDS/Biological_Serum/biological_serum_35.fid/procpar
- __MACOSX/Bayesil_Data/FIDS/Biological_Serum/biological_serum_35.fid/._procpar
- __MACOSX/Bayesil_Data/FIDS/Biological_Serum/._biological_serum_35.fid
- Bayesil_Data/FIDS/Biological_Serum/biological_serum_36.fid/
- Bayesil_Data/FIDS/Biological_Serum/biological_serum_36.fid/fid
- __MACOSX/Bayesil_Data/FIDS/Biological_Serum/biological_serum_36.fid/
- __MACOSX/Bayesil_Data/FIDS/Biological_Serum/biological_serum_36.fid/._fid
- Bayesil_Data/FIDS/Biological_Serum/biological_serum_36.fid/procpar
- __MACOSX/Bayesil_Data/FIDS/Biological_Serum/biological_serum_36.fid/._procpar
- __MACOSX/Bayesil_Data/FIDS/Biological_Serum/._biological_serum_36.fid
- Bayesil_Data/FIDS/Biological_Serum/biological_serum_37.fid/
- Bayesil_Data/FIDS/Biological_Serum/biological_serum_37.fid/fid
- __MACOSX/Bayesil_Data/FIDS/Biological_Serum/biological_serum_37.fid/
- __MACOSX/Bayesil_Data/FIDS/Biological_Serum/biological_serum_37.fid/._fid
- Bayesil_Data/FIDS/Biological_Serum/biological_serum_37.fid/procpar
- __MACOSX/Bayesil_Data/FIDS/Biological_Serum/biological_serum_37.fid/._procpar
- __MACOSX/Bayesil_Data/FIDS/Biological_Serum/._biological_serum_37.fid
- Bayesil_Data/FIDS/Biological_Serum/biological_serum_38.fid/
- Bayesil_Data/FIDS/Biological_Serum/biological_serum_38.fid/fid
- __MACOSX/Bayesil_Data/FIDS/Biological_Serum/biological_serum_38.fid/
- __MACOSX/Bayesil_Data/FIDS/Biological_Serum/biological_serum_38.fid/._fid
- Bayesil_Data/FIDS/Biological_Serum/biological_serum_38.fid/procpar
- __MACOSX/Bayesil_Data/FIDS/Biological_Serum/biological_serum_38.fid/._procpar
- __MACOSX/Bayesil_Data/FIDS/Biological_Serum/._biological_serum_38.fid
- Bayesil_Data/FIDS/Biological_Serum/biological_serum_39.fid/
- Bayesil_Data/FIDS/Biological_Serum/biological_serum_39.fid/fid
- __MACOSX/Bayesil_Data/FIDS/Biological_Serum/biological_serum_39.fid/
- __MACOSX/Bayesil_Data/FIDS/Biological_Serum/biological_serum_39.fid/._fid
- Bayesil_Data/FIDS/Biological_Serum/biological_serum_39.fid/procpar
- __MACOSX/Bayesil_Data/FIDS/Biological_Serum/biological_serum_39.fid/._procpar
- __MACOSX/Bayesil_Data/FIDS/Biological_Serum/._biological_serum_39.fid
- Bayesil_Data/FIDS/Biological_Serum/biological_serum_4.fid/
- Bayesil_Data/FIDS/Biological_Serum/biological_serum_4.fid/fid
- __MACOSX/Bayesil_Data/FIDS/Biological_Serum/biological_serum_4.fid/
- __MACOSX/Bayesil_Data/FIDS/Biological_Serum/biological_serum_4.fid/._fid
- Bayesil_Data/FIDS/Biological_Serum/biological_serum_4.fid/procpar
- __MACOSX/Bayesil_Data/FIDS/Biological_Serum/biological_serum_4.fid/._procpar
- __MACOSX/Bayesil_Data/FIDS/Biological_Serum/._biological_serum_4.fid
- Bayesil_Data/FIDS/Biological_Serum/biological_serum_40.fid/
- Bayesil_Data/FIDS/Biological_Serum/biological_serum_40.fid/fid
- __MACOSX/Bayesil_Data/FIDS/Biological_Serum/biological_serum_40.fid/
- __MACOSX/Bayesil_Data/FIDS/Biological_Serum/biological_serum_40.fid/._fid
- Bayesil_Data/FIDS/Biological_Serum/biological_serum_40.fid/procpar
- __MACOSX/Bayesil_Data/FIDS/Biological_Serum/biological_serum_40.fid/._procpar
- __MACOSX/Bayesil_Data/FIDS/Biological_Serum/._biological_serum_40.fid
- Bayesil_Data/FIDS/Biological_Serum/biological_serum_41.fid/
- Bayesil_Data/FIDS/Biological_Serum/biological_serum_41.fid/fid
- __MACOSX/Bayesil_Data/FIDS/Biological_Serum/biological_serum_41.fid/
- __MACOSX/Bayesil_Data/FIDS/Biological_Serum/biological_serum_41.fid/._fid
- Bayesil_Data/FIDS/Biological_Serum/biological_serum_41.fid/procpar
- __MACOSX/Bayesil_Data/FIDS/Biological_Serum/biological_serum_41.fid/._procpar
- __MACOSX/Bayesil_Data/FIDS/Biological_Serum/._biological_serum_41.fid
- Bayesil_Data/FIDS/Biological_Serum/biological_serum_42.fid/
- Bayesil_Data/FIDS/Biological_Serum/biological_serum_42.fid/fid
[truncated: 326 more entries]
