# Supplementary material for: Accurate, Fully-Automated NMR Spectral Profiling for Metabolomics
Source: PLoS One. 2015 May 27;10(5):e0124219. doi: 10.1371/journal.pone.0124219 (PMC4446368; doi:10.1371/journal.pone.0124219)
Supplement: S1 Dataset — (ZIP) [file pone.0124219.s004.zip › Bayesil_Data/Tables/Biological_CSF/biological_csf_1.csv]

HMDB ID	Compound Name	Bayesil (µM)	Expert (µM)	Threshold (µM)
-	DSS	906.4	906.4	0.2
HMDB00008	2-Hydroxybutyrate	27.1	25.1	1.8
HMDB00023	3-Hydroxyisobutyrate	6.6	7.9	1.8
HMDB00042	Acetic acid	71.3	70.2	1.2
HMDB00060	Acetoacetate	8.4	4.7	1.8
HMDB00064	Creatine	32.9	25	1.8
HMDB00087	Dimethylamine	2.4	1.8	1.8
HMDB00094	Citric acid	152.7	155.7	1.8
HMDB00097	Choline	1	1.4	0.5
HMDB00122	D-Glucose	1533.2	1604.3	8.9
HMDB00131	Glycerol	133.9	112.5	1.8
HMDB00142	Formic acid	27.2	25.3	1.4
HMDB00158	L-Tyrosine	6.3	5	1.8
HMDB00159	L-Phenylalanine	5.3	4.9	1.8
HMDB00161	L-Alanine	17.9	16.5	3.5
HMDB00167	L-Threonine	17.2	12.5	1.8
HMDB00169	Mannose	0	17.1	3.5
HMDB00172	L-Isoleucine	2	2.5	1.8
HMDB00177	L-Histidine	7.1	7.8	1.8
HMDB00182	Lysine	24.3	11.2	1.8
HMDB00187	L-Serine	29.1	26.9	1.8
HMDB00190	L-Lactic acid	891	978.5	3.5
HMDB00211	Myoinositol	68.2	65.3	1.8
HMDB00243	Pyruvic acid	0.5	0.8	1.8
HMDB00254	Succinic acid	0.2	0.9	1.8
HMDB00267	Pyroglutamic acid	45.1	50.2	1.8
HMDB00292	Xanthine	2.3	1.6	1.8
HMDB00357	3-Hydroxybutyric acid	17.3	11.8	1.8
HMDB00407	2-Hydroxyisovaleric acid	6.1	5.3	1.8
HMDB00562	Creatinine	30.8	35.8	1.8
HMDB00641	L-Glutamine	335.7	293.9	1.8
HMDB00660	Fructose	100.1	54.2	1.8
HMDB00687	L-Leucine	5.8	6.3	1.8
HMDB00696	L-Methionine	4.1	4	1.8
HMDB00754	3-Hydroxyisovaleric acid	3.1	1.9	1.8
HMDB00863	Isopropanol	2.9	1.9	1.8
HMDB00883	L-Valine	8.3	8.3	3.5
HMDB00929	L-Tryptophan	2.5	0	5.3
HMDB01659	Acetone	6.1	5.4	1.8
HMDB01875	Methanol	462.4	473.9	3.5
HMDB01881	Propylene glycol	2.4	1.5	1.8
HMDB02712	1,5-Anhydrosorbitol	75.9	55.8	1.8
HMDB04983	Dimethylsulfone	7	5.7	1.8
