# Supplementary material for: Accurate, Fully-Automated NMR Spectral Profiling for Metabolomics
Source: PLoS One. 2015 May 27;10(5):e0124219. doi: 10.1371/journal.pone.0124219 (PMC4446368; doi:10.1371/journal.pone.0124219)
Supplement: S1 Dataset — (ZIP) [file pone.0124219.s004.zip › Bayesil_Data/Tables/Biological_CSF/biological_csf_2.csv]

HMDB ID	Compound Name	Bayesil (µM)	Expert (µM)	Threshold (µM)
-	DSS	1001.4	1001.4	0.2
HMDB00008	2-Hydroxybutyrate	23.5	19.9	2
HMDB00023	3-Hydroxyisobutyrate	5.6	6.6	2
HMDB00042	Acetic acid	85.7	87.2	1.4
HMDB00060	Acetoacetate	8.8	5.1	2
HMDB00064	Creatine	25.2	28.8	2
HMDB00087	Dimethylamine	1.8	2.1	2
HMDB00094	Citric acid	81.8	79.9	2
HMDB00097	Choline	2.2	1.1	0.6
HMDB00122	D-Glucose	1763.7	1979.7	9.9
HMDB00131	Glycerol	128.3	115.7	2
HMDB00142	Formic acid	23.4	20.9	1.6
HMDB00158	L-Tyrosine	4.1	4.7	2
HMDB00159	L-Phenylalanine	8.4	7.4	2
HMDB00161	L-Alanine	16.6	17.3	4
HMDB00167	L-Threonine	19.9	12.4	2
HMDB00169	Mannose	0	14.1	4
HMDB00172	L-Isoleucine	1.5	0	2
HMDB00177	L-Histidine	2.3	0	2
HMDB00182	Lysine	26.5	12.6	2
HMDB00187	L-Serine	4.8	31.1	2
HMDB00190	L-Lactic acid	909	813.6	4
HMDB00211	Myoinositol	32.9	69.5	2
HMDB00243	Pyruvic acid	1.7	0	2
HMDB00254	Succinic acid	1.4	4	2
HMDB00267	Pyroglutamic acid	76.5	64.6	2
HMDB00292	Xanthine	1	0	2
HMDB00357	3-Hydroxybutyric acid	23.6	10.7	2
HMDB00407	2-Hydroxyisovaleric acid	3.7	3.5	2
HMDB00562	Creatinine	37.2	29.6	2
HMDB00641	L-Glutamine	245.8	219.7	2
HMDB00660	Fructose	97.5	86	2
HMDB00687	L-Leucine	5.2	5.6	2
HMDB00696	L-Methionine	2.6	3.3	2
HMDB00754	3-Hydroxyisovaleric acid	1.5	1.8	2
HMDB00863	Isopropanol	11.4	10.1	2
HMDB00883	L-Valine	6.2	6.8	4
HMDB00929	L-Tryptophan	4.1	0	6
HMDB01659	Acetone	40.1	39.1	2
HMDB01875	Methanol	745.1	768.4	4
HMDB01881	Propylene glycol	3.1	4.6	2
HMDB02712	1,5-Anhydrosorbitol	65.3	64.2	2
HMDB04983	Dimethylsulfone	4.3	0	2
