# Supplementary material for: Accurate, Fully-Automated NMR Spectral Profiling for Metabolomics
Source: PLoS One. 2015 May 27;10(5):e0124219. doi: 10.1371/journal.pone.0124219 (PMC4446368; doi:10.1371/journal.pone.0124219)
Supplement: S1 Dataset — (ZIP) [file pone.0124219.s004.zip › Bayesil_Data/Tables/Biological_CSF/biological_csf_3.csv]

HMDB ID	Compound Name	Bayesil (µM)	Expert (µM)	Threshold (µM)
-	DSS	902.3	902.3	0.2
HMDB00008	2-Hydroxybutyrate	24.9	24.3	1.7
HMDB00023	3-Hydroxyisobutyrate	5.4	7	1.7
HMDB00042	Acetic acid	89	91.4	1.2
HMDB00060	Acetoacetate	4.9	4.4	1.7
HMDB00064	Creatine	30.2	27	1.7
HMDB00087	Dimethylamine	0.5	1.3	1.7
HMDB00094	Citric acid	146.8	148.6	1.7
HMDB00097	Choline	1.7	1.3	0.5
HMDB00122	D-Glucose	2113.3	2208.2	8.5
HMDB00131	Glycerol	264	185.5	1.7
HMDB00142	Formic acid	31.9	30.5	1.4
HMDB00158	L-Tyrosine	6.6	4.6	1.7
HMDB00159	L-Phenylalanine	7.2	7.5	1.7
HMDB00161	L-Alanine	18	19.1	3.4
HMDB00167	L-Threonine	26.8	13.8	1.7
HMDB00169	Mannose	73.8	16.4	3.4
HMDB00172	L-Isoleucine	0.9	1.8	1.7
HMDB00177	L-Histidine	4.9	4.9	1.7
HMDB00182	Lysine	14.6	10.9	1.7
HMDB00187	L-Serine	62.1	28.6	1.7
HMDB00190	L-Lactic acid	1034.5	1128.8	3.4
HMDB00211	Myoinositol	76.4	72.9	1.7
HMDB00243	Pyruvic acid	0.5	0.8	1.7
HMDB00254	Succinic acid	0	1.5	1.7
HMDB00267	Pyroglutamic acid	57.1	52.6	1.7
HMDB00292	Xanthine	1.6	0	1.7
HMDB00357	3-Hydroxybutyric acid	22.4	13.2	1.7
HMDB00407	2-Hydroxyisovaleric acid	3.1	4.6	1.7
HMDB00562	Creatinine	34.9	35.5	1.7
HMDB00641	L-Glutamine	363.2	315.1	1.7
HMDB00660	Fructose	95.9	78.6	1.7
HMDB00687	L-Leucine	6.3	5.1	1.7
HMDB00696	L-Methionine	4	2.3	1.7
HMDB00754	3-Hydroxyisovaleric acid	2.6	1.1	1.7
HMDB00863	Isopropanol	13.7	12.3	1.7
HMDB00883	L-Valine	6.4	6.9	3.4
HMDB00929	L-Tryptophan	1.8	0	5.1
HMDB01659	Acetone	49.4	48	1.7
HMDB01875	Methanol	1057.4	1099.1	3.4
HMDB01881	Propylene glycol	0	4.6	1.7
HMDB02712	1,5-Anhydrosorbitol	162.6	82.5	1.7
HMDB04983	Dimethylsulfone	7.2	3.5	1.7
