# Supplementary material for: Accurate, Fully-Automated NMR Spectral Profiling for Metabolomics
Source: PLoS One. 2015 May 27;10(5):e0124219. doi: 10.1371/journal.pone.0124219 (PMC4446368; doi:10.1371/journal.pone.0124219)
Supplement: S1 Dataset — (ZIP) [file pone.0124219.s004.zip › Bayesil_Data/Tables/Biological_CSF/biological_csf_4.csv]

HMDB ID	Compound Name	Bayesil (µM)	Expert (µM)	Threshold (µM)
-	DSS	974.6	974.6	0.2
HMDB00008	2-Hydroxybutyrate	32.6	31.9	1.7
HMDB00023	3-Hydroxyisobutyrate	7.9	10.4	1.7
HMDB00042	Acetic acid	80.9	83.5	1.2
HMDB00060	Acetoacetate	10.1	8.1	1.7
HMDB00064	Creatine	39.6	32.5	1.7
HMDB00087	Dimethylamine	2.9	2.6	1.7
HMDB00094	Citric acid	162.3	126.2	1.7
HMDB00097	Choline	0.6	1.1	0.5
HMDB00122	D-Glucose	1861.7	2098.5	8.6
HMDB00131	Glycerol	95.9	86.1	1.7
HMDB00142	Formic acid	21.4	20.1	1.4
HMDB00158	L-Tyrosine	5.6	5.6	1.7
HMDB00159	L-Phenylalanine	7.4	7.1	1.7
HMDB00161	L-Alanine	18.8	20.4	3.4
HMDB00167	L-Threonine	17.2	24.9	1.7
HMDB00169	Mannose	0	13.9	3.4
HMDB00172	L-Isoleucine	1.3	2.1	1.7
HMDB00177	L-Histidine	4.7	0	1.7
HMDB00182	Lysine	18.7	15.5	1.7
HMDB00187	L-Serine	62.8	52	1.7
HMDB00190	L-Lactic acid	1065.1	1093.9	3.4
HMDB00211	Myoinositol	72.7	89.3	1.7
HMDB00243	Pyruvic acid	0.1	0.4	1.7
HMDB00254	Succinic acid	1.2	2.1	1.7
HMDB00267	Pyroglutamic acid	87.3	83.5	1.7
HMDB00292	Xanthine	1.2	0	1.7
HMDB00357	3-Hydroxybutyric acid	20.8	15.1	1.7
HMDB00407	2-Hydroxyisovaleric acid	6.5	6.8	1.7
HMDB00562	Creatinine	37.9	44.6	1.7
HMDB00641	L-Glutamine	338.7	324.9	1.7
HMDB00660	Fructose	47.5	108.8	1.7
HMDB00687	L-Leucine	6.9	6.7	1.7
HMDB00696	L-Methionine	4.7	3.3	1.7
HMDB00754	3-Hydroxyisovaleric acid	1.8	3	1.7
HMDB00863	Isopropanol	2.4	1	1.7
HMDB00883	L-Valine	9.6	9.8	3.4
HMDB00929	L-Tryptophan	3.8	0	5.1
HMDB01659	Acetone	3.6	3.5	1.7
HMDB01875	Methanol	129.7	158.1	3.4
HMDB01881	Propylene glycol	3.9	0	1.7
HMDB02712	1,5-Anhydrosorbitol	72.9	73.1	1.7
HMDB04983	Dimethylsulfone	5.3	0	1.7
