# Supplementary material for: Accurate, Fully-Automated NMR Spectral Profiling for Metabolomics
Source: PLoS One. 2015 May 27;10(5):e0124219. doi: 10.1371/journal.pone.0124219 (PMC4446368; doi:10.1371/journal.pone.0124219)
Supplement: S1 Dataset — (ZIP) [file pone.0124219.s004.zip › Bayesil_Data/Tables/Biological_Serum/biological_serum_1.csv]

HMDB ID	Compound Name	Bayesil (µM)	Expert (µM)	Threshold (µM)
-	DSS	797.1	797.1	1.2
HMDB00001	1-Methylhistidine	63	25.5	11.7
HMDB00008	2-Hydroxybutyrate	19.6	25.9	11.7
HMDB00042	Acetic acid	42.8	49.3	8.2
HMDB00043	Betaine	22.7	23.8	11.7
HMDB00060	Acetoacetate	0	2	11.7
HMDB00062	L-Carnitine	23.8	18.6	11.7
HMDB00064	Creatine	20.8	31.8	11.7
HMDB00094	Citric acid	98.6	94.4	11.7
HMDB00097	Choline	8.7	11	3.5
HMDB00108	Ethanol	74.8	86.5	11.7
HMDB00122	D-Glucose	4684.9	4934	58.3
HMDB00123	Glycine	149	170.9	11.7
HMDB00131	Glycerol	29.4	66.8	11.7
HMDB00142	Formic acid	11.4	9.9	9.3
HMDB00148	L-Glutamic acid	101.9	113.5	11.7
HMDB00157	Hypoxanthine	18.2	12.9	11.7
HMDB00158	L-Tyrosine	48	44.2	11.7
HMDB00159	L-Phenylalanine	49.6	49.3	11.7
HMDB00161	L-Alanine	391.2	384.4	23.3
HMDB00162	L-Proline	106.2	137.5	11.7
HMDB00167	L-Threonine	139.3	120.4	11.7
HMDB00168	L-Asparagine	26.2	0	35
HMDB00172	L-Isoleucine	34.5	49.9	11.7
HMDB00177	L-Histidine	18.1	38.2	11.7
HMDB00182	Lysine	85.9	93.2	11.7
HMDB00187	L-Serine	238.7	105	11.7
HMDB00190	L-Lactic acid	1750.5	1914.4	23.3
HMDB00191	L-Aspartic acid	47.1	32.6	29.1
HMDB00214	Ornithine	0	26.2	35
HMDB00243	Pyruvic acid	69.8	68	11.7
HMDB00254	Succinic acid	3.5	4.5	11.7
HMDB00357	3-Hydroxybutyric acid	23.9	26.5	11.7
HMDB00517	L-Arginine	67.6	104	11.7
HMDB00562	Creatinine	41.5	43.3	11.7
HMDB00641	L-Glutamine	224.3	244.8	11.7
HMDB00687	L-Leucine	85	83.1	11.7
HMDB00691	Malonic acid	10.6	9.1	23.3
HMDB00696	L-Methionine	15.6	19.6	11.7
HMDB00863	Isopropanol	17.7	18.1	11.7
HMDB00883	L-Valine	123.8	137.5	23.3
HMDB00929	L-Tryptophan	12.9	0	35
HMDB01659	Acetone	9.6	10.6	11.7
HMDB01873	Isobutyric acid	5.8	8.4	9.3
HMDB01875	Methanol	80.9	80.8	23.3
HMDB01881	Propylene glycol	0	8.7	11.7
HMDB04983	Dimethylsulfone	1.4	4.6	11.7
