# Supplementary material for: Accurate, Fully-Automated NMR Spectral Profiling for Metabolomics
Source: PLoS One. 2015 May 27;10(5):e0124219. doi: 10.1371/journal.pone.0124219 (PMC4446368; doi:10.1371/journal.pone.0124219)
Supplement: S1 Dataset — (ZIP) [file pone.0124219.s004.zip › Bayesil_Data/Tables/Biological_Serum/biological_serum_10.csv]

HMDB ID	Compound Name	Bayesil (µM)	Expert (µM)	Threshold (µM)
-	DSS	790.4	790.4	1.1
HMDB00001	1-Methylhistidine	46	20.7	11.5
HMDB00008	2-Hydroxybutyrate	16.8	17.2	11.5
HMDB00042	Acetic acid	69.8	79.1	8
HMDB00043	Betaine	12.7	14.1	11.5
HMDB00060	Acetoacetate	2.1	3.3	11.5
HMDB00062	L-Carnitine	24.6	19.1	11.5
HMDB00064	Creatine	25.7	35.1	11.5
HMDB00094	Citric acid	77.8	78	11.5
HMDB00097	Choline	10.4	11.3	3.4
HMDB00108	Ethanol	24	38.8	11.5
HMDB00122	D-Glucose	3469.5	3634.6	57.3
HMDB00123	Glycine	186.4	214.3	11.5
HMDB00131	Glycerol	82.4	84.4	11.5
HMDB00142	Formic acid	17.3	10.5	9.2
HMDB00148	L-Glutamic acid	64.5	81.6	11.5
HMDB00157	Hypoxanthine	9.5	0	11.5
HMDB00158	L-Tyrosine	33.3	32.4	11.5
HMDB00159	L-Phenylalanine	31.3	39	11.5
HMDB00161	L-Alanine	292.1	293.4	22.9
HMDB00162	L-Proline	108.4	121.1	11.5
HMDB00167	L-Threonine	100.8	84	11.5
HMDB00168	L-Asparagine	0	0	34.4
HMDB00172	L-Isoleucine	30.3	39.3	11.5
HMDB00177	L-Histidine	35	31.7	11.5
HMDB00182	Lysine	105.8	88.5	11.5
HMDB00187	L-Serine	194.3	117.5	11.5
HMDB00190	L-Lactic acid	813.8	899.3	22.9
HMDB00191	L-Aspartic acid	38.8	0	28.7
HMDB00214	Ornithine	0	23.7	34.4
HMDB00243	Pyruvic acid	24.2	27.2	11.5
HMDB00254	Succinic acid	4.5	6	11.5
HMDB00357	3-Hydroxybutyric acid	10.4	13.7	11.5
HMDB00517	L-Arginine	86.7	118.1	11.5
HMDB00562	Creatinine	41.6	46	11.5
HMDB00641	L-Glutamine	252.2	261.2	11.5
HMDB00687	L-Leucine	69.8	70.6	11.5
HMDB00691	Malonic acid	9.8	10.6	22.9
HMDB00696	L-Methionine	10.9	14.6	11.5
HMDB00863	Isopropanol	56.4	59.2	11.5
HMDB00883	L-Valine	123.7	138.5	22.9
HMDB00929	L-Tryptophan	11.4	0	34.4
HMDB01659	Acetone	14.5	15.6	11.5
HMDB01873	Isobutyric acid	3.5	4.8	9.2
HMDB01875	Methanol	460.6	464.1	22.9
HMDB01881	Propylene glycol	0	6.1	11.5
HMDB04983	Dimethylsulfone	5.6	6.2	11.5
