# Supplementary material for: Accurate, Fully-Automated NMR Spectral Profiling for Metabolomics
Source: PLoS One. 2015 May 27;10(5):e0124219. doi: 10.1371/journal.pone.0124219 (PMC4446368; doi:10.1371/journal.pone.0124219)
Supplement: S1 Dataset — (ZIP) [file pone.0124219.s004.zip › Bayesil_Data/Tables/Biological_Serum/biological_serum_11.csv]

HMDB ID	Compound Name	Bayesil (µM)	Expert (µM)	Threshold (µM)
-	DSS	792.9	792.9	1.2
HMDB00001	1-Methylhistidine	39.4	26.6	12.1
HMDB00008	2-Hydroxybutyrate	30.7	32.3	12.1
HMDB00042	Acetic acid	47.5	56.6	8.5
HMDB00043	Betaine	16	14.6	12.1
HMDB00060	Acetoacetate	0	2.9	12.1
HMDB00062	L-Carnitine	27.2	21.1	12.1
HMDB00064	Creatine	48.2	58.2	12.1
HMDB00094	Citric acid	79.6	69.4	12.1
HMDB00097	Choline	16	18.3	3.6
HMDB00108	Ethanol	12.9	6	12.1
HMDB00122	D-Glucose	3780.8	3806.1	60.4
HMDB00123	Glycine	72.2	98.5	12.1
HMDB00131	Glycerol	153.1	155.6	12.1
HMDB00142	Formic acid	18.1	10.6	9.7
HMDB00148	L-Glutamic acid	96.5	85.1	12.1
HMDB00157	Hypoxanthine	8.8	0	12.1
HMDB00158	L-Tyrosine	59.7	64.9	12.1
HMDB00159	L-Phenylalanine	50.8	55.6	12.1
HMDB00161	L-Alanine	284.5	289	24.2
HMDB00162	L-Proline	96.5	96.8	12.1
HMDB00167	L-Threonine	133.4	110.5	12.1
HMDB00168	L-Asparagine	49.5	0	36.3
HMDB00172	L-Isoleucine	55	70.4	12.1
HMDB00177	L-Histidine	32.6	33.8	12.1
HMDB00182	Lysine	121.8	112.3	12.1
HMDB00187	L-Serine	272.1	113.9	12.1
HMDB00190	L-Lactic acid	1094	1212.9	24.2
HMDB00191	L-Aspartic acid	39.8	0	30.2
HMDB00214	Ornithine	0	30.4	36.3
HMDB00243	Pyruvic acid	25.4	27.7	12.1
HMDB00254	Succinic acid	2.8	3.2	12.1
HMDB00357	3-Hydroxybutyric acid	21.3	21.9	12.1
HMDB00517	L-Arginine	78.4	92.2	12.1
HMDB00562	Creatinine	33.9	33.4	12.1
HMDB00641	L-Glutamine	308.5	292.3	12.1
HMDB00687	L-Leucine	100.2	94.3	12.1
HMDB00691	Malonic acid	8.9	12.9	24.2
HMDB00696	L-Methionine	21.8	20.2	12.1
HMDB00863	Isopropanol	12.2	12.4	12.1
HMDB00883	L-Valine	174.2	189.5	24.2
HMDB00929	L-Tryptophan	15.7	0	36.3
HMDB01659	Acetone	17.3	17.9	12.1
HMDB01873	Isobutyric acid	11	11.5	9.7
HMDB01875	Methanol	51.3	51.7	24.2
HMDB01881	Propylene glycol	6.2	6.3	12.1
HMDB04983	Dimethylsulfone	4.3	7.1	12.1
