# Supplementary material for: Accurate, Fully-Automated NMR Spectral Profiling for Metabolomics
Source: PLoS One. 2015 May 27;10(5):e0124219. doi: 10.1371/journal.pone.0124219 (PMC4446368; doi:10.1371/journal.pone.0124219)
Supplement: S1 Dataset — (ZIP) [file pone.0124219.s004.zip › Bayesil_Data/Tables/Biological_Serum/biological_serum_12.csv]

HMDB ID	Compound Name	Bayesil (µM)	Expert (µM)	Threshold (µM)
-	DSS	798	798	1.1
HMDB00001	1-Methylhistidine	64.2	12.7	10.6
HMDB00008	2-Hydroxybutyrate	13.8	18.7	10.6
HMDB00042	Acetic acid	44.8	49.4	7.4
HMDB00043	Betaine	17.7	14.6	10.6
HMDB00060	Acetoacetate	0	1.4	10.6
HMDB00062	L-Carnitine	24.6	16.7	10.6
HMDB00064	Creatine	35.4	42.6	10.6
HMDB00094	Citric acid	73.3	61.2	10.6
HMDB00097	Choline	5.2	6.6	3.2
HMDB00108	Ethanol	15	11	10.6
HMDB00122	D-Glucose	3313.3	3694.6	53.1
HMDB00123	Glycine	131.3	146.8	10.6
HMDB00131	Glycerol	49.8	59.4	10.6
HMDB00142	Formic acid	17.5	13.5	8.5
HMDB00148	L-Glutamic acid	48.1	73	10.6
HMDB00157	Hypoxanthine	8.3	0	10.6
HMDB00158	L-Tyrosine	35.6	32.8	10.6
HMDB00159	L-Phenylalanine	39.8	40.7	10.6
HMDB00161	L-Alanine	262.5	251.6	21.3
HMDB00162	L-Proline	130.4	113.2	10.6
HMDB00167	L-Threonine	100.5	98.3	10.6
HMDB00168	L-Asparagine	0	0	31.9
HMDB00172	L-Isoleucine	28.1	37.9	10.6
HMDB00177	L-Histidine	26.4	57.2	10.6
HMDB00182	Lysine	82.4	81.7	10.6
HMDB00187	L-Serine	224.7	109	10.6
HMDB00190	L-Lactic acid	2499.1	2815	21.3
HMDB00191	L-Aspartic acid	43.7	0	26.6
HMDB00214	Ornithine	0	26.4	31.9
HMDB00243	Pyruvic acid	54.1	53	10.6
HMDB00254	Succinic acid	1.6	2.1	10.6
HMDB00357	3-Hydroxybutyric acid	35.2	34	10.6
HMDB00517	L-Arginine	51.8	60	10.6
HMDB00562	Creatinine	34.1	36.7	10.6
HMDB00641	L-Glutamine	282.3	286.4	10.6
HMDB00687	L-Leucine	58.3	59	10.6
HMDB00691	Malonic acid	11.9	9.6	21.3
HMDB00696	L-Methionine	10	15.7	10.6
HMDB00863	Isopropanol	8.8	6.3	10.6
HMDB00883	L-Valine	111	126.3	21.3
HMDB00929	L-Tryptophan	19.9	0	31.9
HMDB01659	Acetone	16.1	14.7	10.6
HMDB01873	Isobutyric acid	6.1	6.5	8.5
HMDB01875	Methanol	78.4	81.5	21.3
HMDB01881	Propylene glycol	6.4	4.5	10.6
HMDB04983	Dimethylsulfone	4	5	10.6
