# Supplementary material for: Accurate, Fully-Automated NMR Spectral Profiling for Metabolomics
Source: PLoS One. 2015 May 27;10(5):e0124219. doi: 10.1371/journal.pone.0124219 (PMC4446368; doi:10.1371/journal.pone.0124219)
Supplement: S1 Dataset — (ZIP) [file pone.0124219.s004.zip › Bayesil_Data/Tables/Biological_Serum/biological_serum_13.csv]

HMDB ID	Compound Name	Bayesil (µM)	Expert (µM)	Threshold (µM)
-	DSS	797.1	797.1	1.2
HMDB00001	1-Methylhistidine	23.2	35.4	12.1
HMDB00008	2-Hydroxybutyrate	11	12	12.1
HMDB00042	Acetic acid	31.8	38.4	8.5
HMDB00043	Betaine	19.6	16.6	12.1
HMDB00060	Acetoacetate	1.1	2.6	12.1
HMDB00062	L-Carnitine	20.4	18.1	12.1
HMDB00064	Creatine	6.6	14.9	12.1
HMDB00094	Citric acid	81.7	77.6	12.1
HMDB00097	Choline	7.2	8.1	3.6
HMDB00108	Ethanol	20.9	19.3	12.1
HMDB00122	D-Glucose	3844.2	4113.4	60.6
HMDB00123	Glycine	173.4	193.8	12.1
HMDB00131	Glycerol	104.6	121.5	12.1
HMDB00142	Formic acid	16.7	13.1	9.7
HMDB00148	L-Glutamic acid	86.2	99.2	12.1
HMDB00157	Hypoxanthine	11.4	0	12.1
HMDB00158	L-Tyrosine	35.3	36.2	12.1
HMDB00159	L-Phenylalanine	34.5	33.8	12.1
HMDB00161	L-Alanine	394.8	393.5	24.2
HMDB00162	L-Proline	90.3	85.1	12.1
HMDB00167	L-Threonine	109	74	12.1
HMDB00168	L-Asparagine	0	21.3	36.4
HMDB00172	L-Isoleucine	32	40.7	12.1
HMDB00177	L-Histidine	40	19.6	12.1
HMDB00182	Lysine	67.9	71.9	12.1
HMDB00187	L-Serine	94.9	93.3	12.1
HMDB00190	L-Lactic acid	2501.1	2821.5	24.2
HMDB00191	L-Aspartic acid	32.6	0	30.3
HMDB00214	Ornithine	0	26	36.4
HMDB00243	Pyruvic acid	80.9	80.5	12.1
HMDB00254	Succinic acid	4.4	4.8	12.1
HMDB00357	3-Hydroxybutyric acid	45.8	41.1	12.1
HMDB00517	L-Arginine	43.4	43.8	12.1
HMDB00562	Creatinine	37.1	35.9	12.1
HMDB00641	L-Glutamine	310.3	303.3	12.1
HMDB00687	L-Leucine	61	62.8	12.1
HMDB00691	Malonic acid	5.1	3.4	24.2
HMDB00696	L-Methionine	10.2	11.3	12.1
HMDB00863	Isopropanol	13.7	13.3	12.1
HMDB00883	L-Valine	114.3	129.8	24.2
HMDB00929	L-Tryptophan	11.5	0	36.4
HMDB01659	Acetone	14.5	14.5	12.1
HMDB01873	Isobutyric acid	2.4	4.2	9.7
HMDB01875	Methanol	137.4	136.2	24.2
HMDB01881	Propylene glycol	4.3	8.1	12.1
HMDB04983	Dimethylsulfone	2.7	4.4	12.1
