# Supplementary material for: Accurate, Fully-Automated NMR Spectral Profiling for Metabolomics
Source: PLoS One. 2015 May 27;10(5):e0124219. doi: 10.1371/journal.pone.0124219 (PMC4446368; doi:10.1371/journal.pone.0124219)
Supplement: S1 Dataset — (ZIP) [file pone.0124219.s004.zip › Bayesil_Data/Tables/Biological_Serum/biological_serum_14.csv]

HMDB ID	Compound Name	Bayesil (µM)	Expert (µM)	Threshold (µM)
-	DSS	797.7	797.7	1.3
HMDB00001	1-Methylhistidine	44.9	29.9	13.3
HMDB00008	2-Hydroxybutyrate	25.1	37.5	13.3
HMDB00042	Acetic acid	44.3	51.2	9.3
HMDB00043	Betaine	16.6	20.2	13.3
HMDB00060	Acetoacetate	4.8	4.4	13.3
HMDB00062	L-Carnitine	34.2	26.3	13.3
HMDB00064	Creatine	29.1	42.8	13.3
HMDB00094	Citric acid	92.7	85.4	13.3
HMDB00097	Choline	8.8	9.5	4
HMDB00108	Ethanol	13.2	13.8	13.3
HMDB00122	D-Glucose	4143.6	4246.5	66.7
HMDB00123	Glycine	182.1	226.9	13.3
HMDB00131	Glycerol	72.3	64.6	13.3
HMDB00142	Formic acid	16.4	12.5	10.7
HMDB00148	L-Glutamic acid	106.3	123.9	13.3
HMDB00157	Hypoxanthine	10.4	0	13.3
HMDB00158	L-Tyrosine	48.4	49.7	13.3
HMDB00159	L-Phenylalanine	50.5	56.1	13.3
HMDB00161	L-Alanine	282.8	273.5	26.7
HMDB00162	L-Proline	109.9	97	13.3
HMDB00167	L-Threonine	129.8	109.9	13.3
HMDB00168	L-Asparagine	0	0	40
HMDB00172	L-Isoleucine	33.4	57.9	13.3
HMDB00177	L-Histidine	18.7	47.1	13.3
HMDB00182	Lysine	103.5	112.6	13.3
HMDB00187	L-Serine	234.8	107.7	13.3
HMDB00190	L-Lactic acid	1254	1369.3	26.7
HMDB00191	L-Aspartic acid	54.1	0	33.4
HMDB00214	Ornithine	0	36.1	40
HMDB00243	Pyruvic acid	29.3	30.1	13.3
HMDB00254	Succinic acid	4.3	4.3	13.3
HMDB00357	3-Hydroxybutyric acid	43	45.7	13.3
HMDB00517	L-Arginine	59.1	84.1	13.3
HMDB00562	Creatinine	34.5	31	13.3
HMDB00641	L-Glutamine	246.2	258.1	13.3
HMDB00687	L-Leucine	93.3	112.6	13.3
HMDB00691	Malonic acid	5.9	5.1	26.7
HMDB00696	L-Methionine	17.6	22.2	13.3
HMDB00863	Isopropanol	4.4	2.7	13.3
HMDB00883	L-Valine	151.2	170.8	26.7
HMDB00929	L-Tryptophan	13.6	0	40
HMDB01659	Acetone	20.8	23.6	13.3
HMDB01873	Isobutyric acid	3.7	6	10.7
HMDB01875	Methanol	88	87.5	26.7
HMDB01881	Propylene glycol	8	9.7	13.3
HMDB04983	Dimethylsulfone	0.6	3.5	13.3
