# Supplementary material for: Accurate, Fully-Automated NMR Spectral Profiling for Metabolomics
Source: PLoS One. 2015 May 27;10(5):e0124219. doi: 10.1371/journal.pone.0124219 (PMC4446368; doi:10.1371/journal.pone.0124219)
Supplement: S1 Dataset — (ZIP) [file pone.0124219.s004.zip › Bayesil_Data/Tables/Biological_Serum/biological_serum_15.csv]

HMDB ID	Compound Name	Bayesil (µM)	Expert (µM)	Threshold (µM)
-	DSS	798.2	798.2	0.9
HMDB00001	1-Methylhistidine	18.2	26.4	9.4
HMDB00008	2-Hydroxybutyrate	8.1	13.1	9.4
HMDB00042	Acetic acid	64.9	68.2	6.6
HMDB00043	Betaine	23	18.4	9.4
HMDB00060	Acetoacetate	2.8	1.9	9.4
HMDB00062	L-Carnitine	12.2	15.5	9.4
HMDB00064	Creatine	20.7	22.1	9.4
HMDB00094	Citric acid	87.9	71.9	9.4
HMDB00097	Choline	7.4	7.9	2.8
HMDB00108	Ethanol	11.3	6	9.4
HMDB00122	D-Glucose	3605.9	3281.2	46.9
HMDB00123	Glycine	202.3	210.6	9.4
HMDB00131	Glycerol	113.3	78.9	9.4
HMDB00142	Formic acid	8.9	7.4	7.5
HMDB00148	L-Glutamic acid	71.1	92.7	9.4
HMDB00157	Hypoxanthine	6.2	0	9.4
HMDB00158	L-Tyrosine	37.4	35.8	9.4
HMDB00159	L-Phenylalanine	33.7	35.4	9.4
HMDB00161	L-Alanine	291.2	287.2	18.8
HMDB00162	L-Proline	119	112.9	9.4
HMDB00167	L-Threonine	56.1	80.2	9.4
HMDB00168	L-Asparagine	52.5	0	28.1
HMDB00172	L-Isoleucine	28.6	38.7	9.4
HMDB00177	L-Histidine	24.1	23.9	9.4
HMDB00182	Lysine	73.5	106.4	9.4
HMDB00187	L-Serine	296.6	80.2	9.4
HMDB00190	L-Lactic acid	1072.5	1193	18.8
HMDB00191	L-Aspartic acid	30.1	0	23.4
HMDB00214	Ornithine	1.8	18.9	28.1
HMDB00243	Pyruvic acid	25.4	25.8	9.4
HMDB00254	Succinic acid	5.8	7.2	9.4
HMDB00357	3-Hydroxybutyric acid	21.7	18.6	9.4
HMDB00517	L-Arginine	46.7	53.8	9.4
HMDB00562	Creatinine	42.2	42.7	9.4
HMDB00641	L-Glutamine	316.5	317.3	9.4
HMDB00687	L-Leucine	53.9	62.4	9.4
HMDB00691	Malonic acid	10	6.9	18.8
HMDB00696	L-Methionine	13	15.5	9.4
HMDB00863	Isopropanol	3.4	1.5	9.4
HMDB00883	L-Valine	106.4	118	18.8
HMDB00929	L-Tryptophan	6.3	0	28.1
HMDB01659	Acetone	14.7	15.2	9.4
HMDB01873	Isobutyric acid	3.3	3.9	7.5
HMDB01875	Methanol	48.4	40.4	18.8
HMDB01881	Propylene glycol	7.3	7.6	9.4
HMDB04983	Dimethylsulfone	5	4.2	9.4
