# Supplementary material for: Accurate, Fully-Automated NMR Spectral Profiling for Metabolomics
Source: PLoS One. 2015 May 27;10(5):e0124219. doi: 10.1371/journal.pone.0124219 (PMC4446368; doi:10.1371/journal.pone.0124219)
Supplement: S1 Dataset — (ZIP) [file pone.0124219.s004.zip › Bayesil_Data/Tables/Biological_Serum/biological_serum_16.csv]

HMDB ID	Compound Name	Bayesil (µM)	Expert (µM)	Threshold (µM)
-	DSS	795.7	795.7	1.1
HMDB00001	1-Methylhistidine	70.5	33.1	10.7
HMDB00008	2-Hydroxybutyrate	33	32	10.7
HMDB00042	Acetic acid	98.7	113.8	7.5
HMDB00043	Betaine	16.4	23.9	10.7
HMDB00060	Acetoacetate	0	3.2	10.7
HMDB00062	L-Carnitine	22.1	21.8	10.7
HMDB00064	Creatine	32.8	45.9	10.7
HMDB00094	Citric acid	70.7	53.8	10.7
HMDB00097	Choline	596.8	597	3.2
HMDB00108	Ethanol	0	29.7	10.7
HMDB00122	D-Glucose	3298.9	3595.4	53.7
HMDB00123	Glycine	388.2	449.1	10.7
HMDB00131	Glycerol	967.3	791.5	10.7
HMDB00142	Formic acid	30.8	27.5	8.6
HMDB00148	L-Glutamic acid	444	458.1	10.7
HMDB00157	Hypoxanthine	15.4	14.5	10.7
HMDB00158	L-Tyrosine	75.2	74.9	10.7
HMDB00159	L-Phenylalanine	136.6	148.7	10.7
HMDB00161	L-Alanine	565	548.7	21.5
HMDB00162	L-Proline	171.5	190	10.7
HMDB00167	L-Threonine	164.7	179.3	10.7
HMDB00168	L-Asparagine	0	0	32.2
HMDB00172	L-Isoleucine	61	92.7	10.7
HMDB00177	L-Histidine	64.8	128.6	10.7
HMDB00182	Lysine	220.6	48.7	10.7
HMDB00187	L-Serine	597.6	316.9	10.7
HMDB00190	L-Lactic acid	1277.6	1369.3	21.5
HMDB00191	L-Aspartic acid	131.8	124.6	26.8
HMDB00214	Ornithine	24.8	78.5	32.2
HMDB00243	Pyruvic acid	4.8	4.5	10.7
HMDB00254	Succinic acid	40.3	11.1	10.7
HMDB00357	3-Hydroxybutyric acid	20.9	21.3	10.7
HMDB00517	L-Arginine	164.4	320.7	10.7
HMDB00562	Creatinine	28.6	64.8	10.7
HMDB00641	L-Glutamine	153	215	10.7
HMDB00687	L-Leucine	239.3	264.9	10.7
HMDB00691	Malonic acid	15.7	15.3	21.5
HMDB00696	L-Methionine	11.7	13.4	10.7
HMDB00863	Isopropanol	53.8	56.5	10.7
HMDB00883	L-Valine	206.4	236.6	21.5
HMDB00929	L-Tryptophan	26.9	0	32.2
HMDB01659	Acetone	18.4	18.1	10.7
HMDB01873	Isobutyric acid	7.4	9.1	8.6
HMDB01875	Methanol	136.1	129.3	21.5
HMDB01881	Propylene glycol	92.2	94.1	10.7
HMDB04983	Dimethylsulfone	3.6	2.7	10.7
