# Supplementary material for: Accurate, Fully-Automated NMR Spectral Profiling for Metabolomics
Source: PLoS One. 2015 May 27;10(5):e0124219. doi: 10.1371/journal.pone.0124219 (PMC4446368; doi:10.1371/journal.pone.0124219)
Supplement: S1 Dataset — (ZIP) [file pone.0124219.s004.zip › Bayesil_Data/Tables/Biological_Serum/biological_serum_17.csv]

HMDB ID	Compound Name	Bayesil (µM)	Expert (µM)	Threshold (µM)
-	DSS	797.5	797.5	1.1
HMDB00001	1-Methylhistidine	76.8	33.9	10.9
HMDB00008	2-Hydroxybutyrate	13.7	13.8	10.9
HMDB00042	Acetic acid	49.7	56	7.6
HMDB00043	Betaine	15.3	16.2	10.9
HMDB00060	Acetoacetate	0.5	2.8	10.9
HMDB00062	L-Carnitine	26.9	19.8	10.9
HMDB00064	Creatine	31.5	49.9	10.9
HMDB00094	Citric acid	105	82.6	10.9
HMDB00097	Choline	5.5	6.4	3.3
HMDB00108	Ethanol	13.9	9.3	10.9
HMDB00122	D-Glucose	3515.8	3607.9	54.4
HMDB00123	Glycine	101.4	133	10.9
HMDB00131	Glycerol	131	88.4	10.9
HMDB00142	Formic acid	14.9	12.5	8.7
HMDB00148	L-Glutamic acid	52.3	55.6	10.9
HMDB00157	Hypoxanthine	8	0	10.9
HMDB00158	L-Tyrosine	42.2	42.6	10.9
HMDB00159	L-Phenylalanine	41	53.2	10.9
HMDB00161	L-Alanine	336.4	336	21.8
HMDB00162	L-Proline	120.1	109	10.9
HMDB00167	L-Threonine	79.8	147.3	10.9
HMDB00168	L-Asparagine	40.4	68.2	32.6
HMDB00172	L-Isoleucine	54.2	63	10.9
HMDB00177	L-Histidine	31.6	50.6	10.9
HMDB00182	Lysine	96.6	75.1	10.9
HMDB00187	L-Serine	207.5	109.4	10.9
HMDB00190	L-Lactic acid	1239.9	1358.1	21.8
HMDB00191	L-Aspartic acid	62.9	0	27.2
HMDB00214	Ornithine	0	27.8	32.6
HMDB00243	Pyruvic acid	50.8	50.7	10.9
HMDB00254	Succinic acid	4.4	5.1	10.9
HMDB00357	3-Hydroxybutyric acid	28.7	31.2	10.9
HMDB00517	L-Arginine	22.4	73	10.9
HMDB00562	Creatinine	49	45.6	10.9
HMDB00641	L-Glutamine	222.5	227.2	10.9
HMDB00687	L-Leucine	84.8	98.5	10.9
HMDB00691	Malonic acid	9.8	13.2	21.8
HMDB00696	L-Methionine	29.6	27.7	10.9
HMDB00863	Isopropanol	3.5	4.2	10.9
HMDB00883	L-Valine	178	183.2	21.8
HMDB00929	L-Tryptophan	16.3	0	32.6
HMDB01659	Acetone	23.3	21.7	10.9
HMDB01873	Isobutyric acid	3.1	5.9	8.7
HMDB01875	Methanol	68.4	61.1	21.8
HMDB01881	Propylene glycol	5.6	10.2	10.9
HMDB04983	Dimethylsulfone	0.6	3.8	10.9
