# Supplementary material for: Accurate, Fully-Automated NMR Spectral Profiling for Metabolomics
Source: PLoS One. 2015 May 27;10(5):e0124219. doi: 10.1371/journal.pone.0124219 (PMC4446368; doi:10.1371/journal.pone.0124219)
Supplement: S1 Dataset — (ZIP) [file pone.0124219.s004.zip › Bayesil_Data/Tables/Biological_Serum/biological_serum_18.csv]

HMDB ID	Compound Name	Bayesil (µM)	Expert (µM)	Threshold (µM)
-	DSS	797	797	1.3
HMDB00001	1-Methylhistidine	39	17.3	12.6
HMDB00008	2-Hydroxybutyrate	28.8	36.1	12.6
HMDB00042	Acetic acid	41.2	44.1	8.8
HMDB00043	Betaine	10.3	13.6	12.6
HMDB00060	Acetoacetate	0	8.4	12.6
HMDB00062	L-Carnitine	16	14.8	12.6
HMDB00064	Creatine	13.2	25.2	12.6
HMDB00094	Citric acid	78.9	82.5	12.6
HMDB00097	Choline	7.3	8.5	3.8
HMDB00108	Ethanol	18.8	34.8	12.6
HMDB00122	D-Glucose	3376.8	3401.9	62.9
HMDB00123	Glycine	143.4	165.2	12.6
HMDB00131	Glycerol	179.4	157.5	12.6
HMDB00142	Formic acid	11.3	0	10.1
HMDB00148	L-Glutamic acid	68	73	12.6
HMDB00157	Hypoxanthine	10.6	0	12.6
HMDB00158	L-Tyrosine	46.4	40.8	12.6
HMDB00159	L-Phenylalanine	36	44.7	12.6
HMDB00161	L-Alanine	246.3	237.2	25.2
HMDB00162	L-Proline	66.7	73.2	12.6
HMDB00167	L-Threonine	100	96.3	12.6
HMDB00168	L-Asparagine	20.9	0	37.8
HMDB00172	L-Isoleucine	26	40.7	12.6
HMDB00177	L-Histidine	53.4	37.7	12.6
HMDB00182	Lysine	72.9	90.2	12.6
HMDB00187	L-Serine	115.1	54	12.6
HMDB00190	L-Lactic acid	1098.4	1193.3	25.2
HMDB00191	L-Aspartic acid	37	0	31.5
HMDB00214	Ornithine	0	21.7	37.8
HMDB00243	Pyruvic acid	50	50.4	12.6
HMDB00254	Succinic acid	2	4.5	12.6
HMDB00357	3-Hydroxybutyric acid	390	428.3	12.6
HMDB00517	L-Arginine	62	89.1	12.6
HMDB00562	Creatinine	49.6	45	12.6
HMDB00641	L-Glutamine	240.6	309.2	12.6
HMDB00687	L-Leucine	60.4	67.2	12.6
HMDB00691	Malonic acid	6.6	8.2	25.2
HMDB00696	L-Methionine	18.4	16.9	12.6
HMDB00863	Isopropanol	9.3	8.4	12.6
HMDB00883	L-Valine	111.7	120	25.2
HMDB00929	L-Tryptophan	14.6	0	37.8
HMDB01659	Acetone	138.7	136.9	12.6
HMDB01873	Isobutyric acid	6	7.1	10.1
HMDB01875	Methanol	29.6	29.7	25.2
HMDB01881	Propylene glycol	0	14	12.6
HMDB04983	Dimethylsulfone	1.1	3.2	12.6
