# Supplementary material for: Accurate, Fully-Automated NMR Spectral Profiling for Metabolomics
Source: PLoS One. 2015 May 27;10(5):e0124219. doi: 10.1371/journal.pone.0124219 (PMC4446368; doi:10.1371/journal.pone.0124219)
Supplement: S1 Dataset — (ZIP) [file pone.0124219.s004.zip › Bayesil_Data/Tables/Biological_Serum/biological_serum_19.csv]

HMDB ID	Compound Name	Bayesil (µM)	Expert (µM)	Threshold (µM)
-	DSS	795.9	795.9	0.7
HMDB00001	1-Methylhistidine	47.2	26	7.2
HMDB00008	2-Hydroxybutyrate	17.4	22.9	7.2
HMDB00042	Acetic acid	32.9	38.2	5
HMDB00043	Betaine	15.4	21.7	7.2
HMDB00060	Acetoacetate	1.4	2	7.2
HMDB00062	L-Carnitine	27.9	20	7.2
HMDB00064	Creatine	28.1	35.6	7.2
HMDB00094	Citric acid	88.7	80.7	7.2
HMDB00097	Choline	7.1	8	2.2
HMDB00108	Ethanol	58.3	78.4	7.2
HMDB00122	D-Glucose	4595.4	4546.7	35.9
HMDB00123	Glycine	131.3	157	7.2
HMDB00131	Glycerol	48.4	87.2	7.2
HMDB00142	Formic acid	13.3	11.7	5.7
HMDB00148	L-Glutamic acid	108.8	97.9	7.2
HMDB00157	Hypoxanthine	4.5	0	7.2
HMDB00158	L-Tyrosine	44.9	47.1	7.2
HMDB00159	L-Phenylalanine	44.2	48.3	7.2
HMDB00161	L-Alanine	286.3	284.9	14.4
HMDB00162	L-Proline	80.9	86.8	7.2
HMDB00167	L-Threonine	69.9	77.6	7.2
HMDB00168	L-Asparagine	10.9	31.3	21.5
HMDB00172	L-Isoleucine	45.5	58.4	7.2
HMDB00177	L-Histidine	28.7	35.1	7.2
HMDB00182	Lysine	103.4	82.3	7.2
HMDB00187	L-Serine	262.3	64.2	7.2
HMDB00190	L-Lactic acid	1049.4	1130	14.4
HMDB00191	L-Aspartic acid	24	0	18
HMDB00214	Ornithine	3.1	29.8	21.5
HMDB00243	Pyruvic acid	61.2	65.3	7.2
HMDB00254	Succinic acid	1.8	2.6	7.2
HMDB00357	3-Hydroxybutyric acid	17.2	21.7	7.2
HMDB00517	L-Arginine	67.9	59.9	7.2
HMDB00562	Creatinine	52	55.3	7.2
HMDB00641	L-Glutamine	260.5	276.3	7.2
HMDB00687	L-Leucine	75.8	74.1	7.2
HMDB00691	Malonic acid	3.1	6.6	14.4
HMDB00696	L-Methionine	22.5	22.2	7.2
HMDB00863	Isopropanol	5.8	6	7.2
HMDB00883	L-Valine	122.4	137.6	14.4
HMDB00929	L-Tryptophan	10.4	0	21.5
HMDB01659	Acetone	20.3	19.8	7.2
HMDB01873	Isobutyric acid	6.4	7.9	5.7
HMDB01875	Methanol	99.2	102.1	14.4
HMDB01881	Propylene glycol	11.7	8.3	7.2
HMDB04983	Dimethylsulfone	1	5.1	7.2
