# Supplementary material for: Accurate, Fully-Automated NMR Spectral Profiling for Metabolomics
Source: PLoS One. 2015 May 27;10(5):e0124219. doi: 10.1371/journal.pone.0124219 (PMC4446368; doi:10.1371/journal.pone.0124219)
Supplement: S1 Dataset — (ZIP) [file pone.0124219.s004.zip › Bayesil_Data/Tables/Biological_Serum/biological_serum_2.csv]

HMDB ID	Compound Name	Bayesil (µM)	Expert (µM)	Threshold (µM)
-	DSS	796.8	796.8	1.1
HMDB00001	1-Methylhistidine	71.6	11.5	10.6
HMDB00008	2-Hydroxybutyrate	20.2	27.9	10.6
HMDB00042	Acetic acid	53.6	60.6	7.4
HMDB00043	Betaine	16.7	16	10.6
HMDB00060	Acetoacetate	5.2	6.7	10.6
HMDB00062	L-Carnitine	25.5	17.7	10.6
HMDB00064	Creatine	12.8	16.8	10.6
HMDB00094	Citric acid	83.6	71.2	10.6
HMDB00097	Choline	12.2	12.1	3.2
HMDB00108	Ethanol	100.7	85	10.6
HMDB00122	D-Glucose	2786.5	3077.8	53.1
HMDB00123	Glycine	105.4	134.8	10.6
HMDB00131	Glycerol	81.7	111.3	10.6
HMDB00142	Formic acid	21.9	12.6	8.5
HMDB00148	L-Glutamic acid	145.4	101.6	10.6
HMDB00157	Hypoxanthine	15.5	0	10.6
HMDB00158	L-Tyrosine	35.3	32.6	10.6
HMDB00159	L-Phenylalanine	39.5	41.1	10.6
HMDB00161	L-Alanine	218.1	218	21.3
HMDB00162	L-Proline	79.2	76.8	10.6
HMDB00167	L-Threonine	84.1	71.8	10.6
HMDB00168	L-Asparagine	0	0	31.9
HMDB00172	L-Isoleucine	31.3	43.4	10.6
HMDB00177	L-Histidine	14.5	47.3	10.6
HMDB00182	Lysine	86.7	89.6	10.6
HMDB00187	L-Serine	164.3	74.3	10.6
HMDB00190	L-Lactic acid	914.7	951.6	21.3
HMDB00191	L-Aspartic acid	52.8	23.1	26.6
HMDB00214	Ornithine	0	25.7	31.9
HMDB00243	Pyruvic acid	15.2	21.2	10.6
HMDB00254	Succinic acid	2.3	2.7	10.6
HMDB00357	3-Hydroxybutyric acid	0	104.5	10.6
HMDB00517	L-Arginine	66.7	83.7	10.6
HMDB00562	Creatinine	33.7	40	10.6
HMDB00641	L-Glutamine	172.5	268.8	10.6
HMDB00687	L-Leucine	52.9	61	10.6
HMDB00691	Malonic acid	6	8.6	21.3
HMDB00696	L-Methionine	9.2	14.7	10.6
HMDB00863	Isopropanol	8879.7	9431.5	10.6
HMDB00883	L-Valine	113	127.4	21.3
HMDB00929	L-Tryptophan	17.4	0	31.9
HMDB01659	Acetone	39.4	41.4	10.6
HMDB01873	Isobutyric acid	16	3.8	8.5
HMDB01875	Methanol	151.3	128.8	21.3
HMDB01881	Propylene glycol	73.9	4.3	10.6
HMDB04983	Dimethylsulfone	10.8	12.3	10.6
