# Supplementary material for: Accurate, Fully-Automated NMR Spectral Profiling for Metabolomics
Source: PLoS One. 2015 May 27;10(5):e0124219. doi: 10.1371/journal.pone.0124219 (PMC4446368; doi:10.1371/journal.pone.0124219)
Supplement: S1 Dataset — (ZIP) [file pone.0124219.s004.zip › Bayesil_Data/Tables/Biological_Serum/biological_serum_20.csv]

HMDB ID	Compound Name	Bayesil (µM)	Expert (µM)	Threshold (µM)
-	DSS	793.7	793.7	1.2
HMDB00001	1-Methylhistidine	0	19.6	12
HMDB00008	2-Hydroxybutyrate	15.3	23.3	12
HMDB00042	Acetic acid	40.3	46.5	8.4
HMDB00043	Betaine	30.7	19.1	12
HMDB00060	Acetoacetate	0.8	1	12
HMDB00062	L-Carnitine	17.4	23.1	12
HMDB00064	Creatine	50.8	52.6	12
HMDB00094	Citric acid	115.1	89.8	12
HMDB00097	Choline	5.6	8.3	3.6
HMDB00108	Ethanol	18.3	10.1	12
HMDB00122	D-Glucose	3607.2	3629.3	59.9
HMDB00123	Glycine	172.7	172	12
HMDB00131	Glycerol	260.8	100.2	12
HMDB00142	Formic acid	11.9	9.2	9.6
HMDB00148	L-Glutamic acid	45.7	49	12
HMDB00157	Hypoxanthine	8.1	0	12
HMDB00158	L-Tyrosine	42	40.1	12
HMDB00159	L-Phenylalanine	43.3	44.3	12
HMDB00161	L-Alanine	315.6	308.7	24
HMDB00162	L-Proline	103.3	82.3	12
HMDB00167	L-Threonine	69.1	101.3	12
HMDB00168	L-Asparagine	101.7	0	36
HMDB00172	L-Isoleucine	29.1	43.6	12
HMDB00177	L-Histidine	40	25.8	12
HMDB00182	Lysine	92.3	113.6	12
HMDB00187	L-Serine	309.6	97.2	12
HMDB00190	L-Lactic acid	1476.2	1617.8	24
HMDB00191	L-Aspartic acid	87.3	0	30
HMDB00214	Ornithine	23.2	45.3	36
HMDB00243	Pyruvic acid	64.3	67.2	12
HMDB00254	Succinic acid	2.2	3.2	12
HMDB00357	3-Hydroxybutyric acid	29.5	20.6	12
HMDB00517	L-Arginine	76.7	76.5	12
HMDB00562	Creatinine	49.6	43.4	12
HMDB00641	L-Glutamine	294.8	294.1	12
HMDB00687	L-Leucine	70.2	76.2	12
HMDB00691	Malonic acid	3.9	6	24
HMDB00696	L-Methionine	17.9	14.1	12
HMDB00863	Isopropanol	4.9	1.4	12
HMDB00883	L-Valine	136.1	152.7	24
HMDB00929	L-Tryptophan	12.5	0	36
HMDB01659	Acetone	9.5	10.1	12
HMDB01873	Isobutyric acid	5.9	7.3	9.6
HMDB01875	Methanol	76.6	64.5	24
HMDB01881	Propylene glycol	12.1	4.2	12
HMDB04983	Dimethylsulfone	2.7	2.7	12
