# Supplementary material for: Accurate, Fully-Automated NMR Spectral Profiling for Metabolomics
Source: PLoS One. 2015 May 27;10(5):e0124219. doi: 10.1371/journal.pone.0124219 (PMC4446368; doi:10.1371/journal.pone.0124219)
Supplement: S1 Dataset — (ZIP) [file pone.0124219.s004.zip › Bayesil_Data/Tables/Biological_Serum/biological_serum_21.csv]

HMDB ID	Compound Name	Bayesil (µM)	Expert (µM)	Threshold (µM)
-	DSS	796.7	796.7	1.1
HMDB00001	1-Methylhistidine	42	24.5	10.5
HMDB00008	2-Hydroxybutyrate	20.4	24.4	10.5
HMDB00042	Acetic acid	41	46.8	7.4
HMDB00043	Betaine	13.1	13	10.5
HMDB00060	Acetoacetate	0	2.2	10.5
HMDB00062	L-Carnitine	23.3	26	10.5
HMDB00064	Creatine	35.8	40.6	10.5
HMDB00094	Citric acid	96	82.9	10.5
HMDB00097	Choline	7.5	8.3	3.2
HMDB00108	Ethanol	14.2	16	10.5
HMDB00122	D-Glucose	3563.7	3749.7	52.5
HMDB00123	Glycine	132.8	155.8	10.5
HMDB00131	Glycerol	170	150.4	10.5
HMDB00142	Formic acid	13	9.8	8.4
HMDB00148	L-Glutamic acid	35.8	56.7	10.5
HMDB00157	Hypoxanthine	9.5	0	10.5
HMDB00158	L-Tyrosine	35.2	38.3	10.5
HMDB00159	L-Phenylalanine	36.6	32.1	10.5
HMDB00161	L-Alanine	239.1	231.8	21
HMDB00162	L-Proline	85.7	55.1	10.5
HMDB00167	L-Threonine	119.1	99.1	10.5
HMDB00168	L-Asparagine	60.4	30.9	31.5
HMDB00172	L-Isoleucine	31.1	43.5	10.5
HMDB00177	L-Histidine	45.1	37.5	10.5
HMDB00182	Lysine	64.5	86.2	10.5
HMDB00187	L-Serine	346.9	76.8	10.5
HMDB00190	L-Lactic acid	591.8	646	21
HMDB00191	L-Aspartic acid	46.2	0	26.3
HMDB00214	Ornithine	0	22.3	31.5
HMDB00243	Pyruvic acid	22.9	26.6	10.5
HMDB00254	Succinic acid	4.2	4.3	10.5
HMDB00357	3-Hydroxybutyric acid	106.5	118.3	10.5
HMDB00517	L-Arginine	64.6	76.4	10.5
HMDB00562	Creatinine	53.7	49.7	10.5
HMDB00641	L-Glutamine	290.8	324.9	10.5
HMDB00687	L-Leucine	75.1	84.5	10.5
HMDB00691	Malonic acid	10.7	14.5	21
HMDB00696	L-Methionine	14.4	16.2	10.5
HMDB00863	Isopropanol	7.1	6.5	10.5
HMDB00883	L-Valine	126.9	142.1	21
HMDB00929	L-Tryptophan	16.4	0	31.5
HMDB01659	Acetone	30.1	30.6	10.5
HMDB01873	Isobutyric acid	4.8	5.7	8.4
HMDB01875	Methanol	91.2	86.6	21
HMDB01881	Propylene glycol	6.5	9.1	10.5
HMDB04983	Dimethylsulfone	1.2	3.3	10.5
