# Supplementary material for: Accurate, Fully-Automated NMR Spectral Profiling for Metabolomics
Source: PLoS One. 2015 May 27;10(5):e0124219. doi: 10.1371/journal.pone.0124219 (PMC4446368; doi:10.1371/journal.pone.0124219)
Supplement: S1 Dataset — (ZIP) [file pone.0124219.s004.zip › Bayesil_Data/Tables/Biological_Serum/biological_serum_22.csv]

HMDB ID	Compound Name	Bayesil (µM)	Expert (µM)	Threshold (µM)
-	DSS	796.2	796.2	1.1
HMDB00001	1-Methylhistidine	21.7	28.8	10.9
HMDB00008	2-Hydroxybutyrate	24.2	23.8	10.9
HMDB00042	Acetic acid	87.6	96.1	7.6
HMDB00043	Betaine	12.1	14.5	10.9
HMDB00060	Acetoacetate	0	2.3	10.9
HMDB00062	L-Carnitine	19	19.1	10.9
HMDB00064	Creatine	14.5	25.4	10.9
HMDB00094	Citric acid	104.4	90.8	10.9
HMDB00097	Choline	567.5	575.6	3.3
HMDB00108	Ethanol	16.1	9.7	10.9
HMDB00122	D-Glucose	3935.1	4272.7	54.3
HMDB00123	Glycine	297.1	360.5	10.9
HMDB00131	Glycerol	954.3	786.9	10.9
HMDB00142	Formic acid	31.8	25.8	8.7
HMDB00148	L-Glutamic acid	355.7	381.2	10.9
HMDB00157	Hypoxanthine	27.6	25.5	10.9
HMDB00158	L-Tyrosine	44.9	45.6	10.9
HMDB00159	L-Phenylalanine	83.9	89.2	10.9
HMDB00161	L-Alanine	496.1	488.4	21.7
HMDB00162	L-Proline	138.6	182.5	10.9
HMDB00167	L-Threonine	139.7	147.6	10.9
HMDB00168	L-Asparagine	0	0	32.6
HMDB00172	L-Isoleucine	38.6	57.2	10.9
HMDB00177	L-Histidine	97.8	95.4	10.9
HMDB00182	Lysine	147.1	66.4	10.9
HMDB00187	L-Serine	289.5	206.5	10.9
HMDB00190	L-Lactic acid	1268.5	1388.8	21.7
HMDB00191	L-Aspartic acid	78.7	56.6	27.2
HMDB00214	Ornithine	5.8	50.5	32.6
HMDB00243	Pyruvic acid	0	2.8	10.9
HMDB00254	Succinic acid	21.3	21.8	10.9
HMDB00357	3-Hydroxybutyric acid	13.6	15.2	10.9
HMDB00517	L-Arginine	115.7	208.6	10.9
HMDB00562	Creatinine	45.2	64.5	10.9
HMDB00641	L-Glutamine	54	97.2	10.9
HMDB00687	L-Leucine	158.2	168.8	10.9
HMDB00691	Malonic acid	4.2	9.6	21.7
HMDB00696	L-Methionine	9.4	8.7	10.9
HMDB00863	Isopropanol	20	23.8	10.9
HMDB00883	L-Valine	159.3	184.1	21.7
HMDB00929	L-Tryptophan	15	0	32.6
HMDB01659	Acetone	5.3	5.1	10.9
HMDB01873	Isobutyric acid	8.8	6.5	8.7
HMDB01875	Methanol	76.9	87.5	21.7
HMDB01881	Propylene glycol	3.6	4.7	10.9
HMDB04983	Dimethylsulfone	2.2	5	10.9
