# Supplementary material for: Accurate, Fully-Automated NMR Spectral Profiling for Metabolomics
Source: PLoS One. 2015 May 27;10(5):e0124219. doi: 10.1371/journal.pone.0124219 (PMC4446368; doi:10.1371/journal.pone.0124219)
Supplement: S1 Dataset — (ZIP) [file pone.0124219.s004.zip › Bayesil_Data/Tables/Biological_Serum/biological_serum_23.csv]

HMDB ID	Compound Name	Bayesil (µM)	Expert (µM)	Threshold (µM)
-	DSS	796	796	1.2
HMDB00001	1-Methylhistidine	20.5	29.7	12.4
HMDB00008	2-Hydroxybutyrate	10.4	15	12.4
HMDB00042	Acetic acid	34.8	40	8.7
HMDB00043	Betaine	16.7	20.2	12.4
HMDB00060	Acetoacetate	3.5	2.3	12.4
HMDB00062	L-Carnitine	16.3	17.1	12.4
HMDB00064	Creatine	4.3	10.4	12.4
HMDB00094	Citric acid	77.8	72.3	12.4
HMDB00097	Choline	7.8	9.2	3.7
HMDB00108	Ethanol	5.4	5.9	12.4
HMDB00122	D-Glucose	3542.3	3674.4	62.1
HMDB00123	Glycine	150.3	182.5	12.4
HMDB00131	Glycerol	93.8	108.4	12.4
HMDB00142	Formic acid	13.7	0	9.9
HMDB00148	L-Glutamic acid	52.3	72.2	12.4
HMDB00157	Hypoxanthine	8.1	0	12.4
HMDB00158	L-Tyrosine	34.7	29.2	12.4
HMDB00159	L-Phenylalanine	40.3	41.7	12.4
HMDB00161	L-Alanine	245.4	243.7	24.8
HMDB00162	L-Proline	93	80.9	12.4
HMDB00167	L-Threonine	102.1	67.1	12.4
HMDB00168	L-Asparagine	0	27.1	37.3
HMDB00172	L-Isoleucine	27.1	40.1	12.4
HMDB00177	L-Histidine	45.4	24.1	12.4
HMDB00182	Lysine	61.9	48.9	12.4
HMDB00187	L-Serine	121.6	92.1	12.4
HMDB00190	L-Lactic acid	593.6	645.9	24.8
HMDB00191	L-Aspartic acid	29.4	0	31.1
HMDB00214	Ornithine	0	16.3	37.3
HMDB00243	Pyruvic acid	23.9	23.8	12.4
HMDB00254	Succinic acid	4.7	5.3	12.4
HMDB00357	3-Hydroxybutyric acid	20.6	19.9	12.4
HMDB00517	L-Arginine	47.2	44.7	12.4
HMDB00562	Creatinine	51.5	53.7	12.4
HMDB00641	L-Glutamine	302.3	321.4	12.4
HMDB00687	L-Leucine	54	59.5	12.4
HMDB00691	Malonic acid	7.9	11.5	24.8
HMDB00696	L-Methionine	13.3	13.9	12.4
HMDB00863	Isopropanol	7.9	7	12.4
HMDB00883	L-Valine	104.5	117.3	24.8
HMDB00929	L-Tryptophan	14	0	37.3
HMDB01659	Acetone	11.8	11.9	12.4
HMDB01873	Isobutyric acid	1.7	2.7	9.9
HMDB01875	Methanol	59	62.4	24.8
HMDB01881	Propylene glycol	4.9	6.2	12.4
HMDB04983	Dimethylsulfone	7	8.9	12.4
