# Supplementary material for: Accurate, Fully-Automated NMR Spectral Profiling for Metabolomics
Source: PLoS One. 2015 May 27;10(5):e0124219. doi: 10.1371/journal.pone.0124219 (PMC4446368; doi:10.1371/journal.pone.0124219)
Supplement: S1 Dataset — (ZIP) [file pone.0124219.s004.zip › Bayesil_Data/Tables/Biological_Serum/biological_serum_24.csv]

HMDB ID	Compound Name	Bayesil (µM)	Expert (µM)	Threshold (µM)
-	DSS	795.9	795.9	1
HMDB00001	1-Methylhistidine	22.3	26.4	10.3
HMDB00008	2-Hydroxybutyrate	12.7	15.1	10.3
HMDB00042	Acetic acid	82.6	87.4	7.2
HMDB00043	Betaine	27.6	22.4	10.3
HMDB00060	Acetoacetate	0	2	10.3
HMDB00062	L-Carnitine	18.5	17.6	10.3
HMDB00064	Creatine	11.2	16.5	10.3
HMDB00094	Citric acid	82.4	72.3	10.3
HMDB00097	Choline	2.9	5.7	3.1
HMDB00108	Ethanol	15.7	11.4	10.3
HMDB00122	D-Glucose	4207.6	4445.8	51.7
HMDB00123	Glycine	104.6	117.2	10.3
HMDB00131	Glycerol	87.3	96.6	10.3
HMDB00142	Formic acid	12.6	8.2	8.3
HMDB00148	L-Glutamic acid	92.5	108.6	10.3
HMDB00157	Hypoxanthine	7.8	0	10.3
HMDB00158	L-Tyrosine	34.1	30.4	10.3
HMDB00159	L-Phenylalanine	29.9	36.7	10.3
HMDB00161	L-Alanine	310	306.7	20.7
HMDB00162	L-Proline	106.6	88.3	10.3
HMDB00167	L-Threonine	110.8	85.7	10.3
HMDB00168	L-Asparagine	42.7	0	31
HMDB00172	L-Isoleucine	26.4	36.3	10.3
HMDB00177	L-Histidine	55.2	34.3	10.3
HMDB00182	Lysine	44.5	54	10.3
HMDB00187	L-Serine	198.8	87	10.3
HMDB00190	L-Lactic acid	1480.3	1624.5	20.7
HMDB00191	L-Aspartic acid	39.1	0	25.8
HMDB00214	Ornithine	0	21.9	31
HMDB00243	Pyruvic acid	37.2	37.9	10.3
HMDB00254	Succinic acid	2.7	2.9	10.3
HMDB00357	3-Hydroxybutyric acid	27.6	26.4	10.3
HMDB00517	L-Arginine	55.4	44.6	10.3
HMDB00562	Creatinine	44.3	47.2	10.3
HMDB00641	L-Glutamine	208.7	230.8	10.3
HMDB00687	L-Leucine	38.2	40.3	10.3
HMDB00691	Malonic acid	9.6	10	20.7
HMDB00696	L-Methionine	16.7	13.8	10.3
HMDB00863	Isopropanol	8.2	5.9	10.3
HMDB00883	L-Valine	81.7	91.3	20.7
HMDB00929	L-Tryptophan	9.7	0	31
HMDB01659	Acetone	10.1	10.4	10.3
HMDB01873	Isobutyric acid	3.6	3.8	8.3
HMDB01875	Methanol	86.6	84.2	20.7
HMDB01881	Propylene glycol	6.6	6.3	10.3
HMDB04983	Dimethylsulfone	2.2	1.9	10.3
