# Supplementary material for: Accurate, Fully-Automated NMR Spectral Profiling for Metabolomics
Source: PLoS One. 2015 May 27;10(5):e0124219. doi: 10.1371/journal.pone.0124219 (PMC4446368; doi:10.1371/journal.pone.0124219)
Supplement: S1 Dataset — (ZIP) [file pone.0124219.s004.zip › Bayesil_Data/Tables/Biological_Serum/biological_serum_25.csv]

HMDB ID	Compound Name	Bayesil (µM)	Expert (µM)	Threshold (µM)
-	DSS	798.3	798.3	1.2
HMDB00001	1-Methylhistidine	16.5	21.9	12.1
HMDB00008	2-Hydroxybutyrate	7.7	9.4	12.1
HMDB00042	Acetic acid	37.2	45	8.4
HMDB00043	Betaine	19.9	15.2	12.1
HMDB00060	Acetoacetate	0	5.2	12.1
HMDB00062	L-Carnitine	22	20	12.1
HMDB00064	Creatine	20.4	27.5	12.1
HMDB00094	Citric acid	78.1	68.2	12.1
HMDB00097	Choline	6.4	8.2	3.6
HMDB00108	Ethanol	16.1	16.1	12.1
HMDB00122	D-Glucose	3362.6	3726.6	60.3
HMDB00123	Glycine	114.5	139.7	12.1
HMDB00131	Glycerol	63	75.2	12.1
HMDB00142	Formic acid	7.7	0	9.6
HMDB00148	L-Glutamic acid	41.9	47.6	12.1
HMDB00157	Hypoxanthine	8.6	0	12.1
HMDB00158	L-Tyrosine	30.8	38.2	12.1
HMDB00159	L-Phenylalanine	39.8	43.2	12.1
HMDB00161	L-Alanine	275.5	296.3	24.1
HMDB00162	L-Proline	98.8	92.2	12.1
HMDB00167	L-Threonine	110.8	119.5	12.1
HMDB00168	L-Asparagine	0	0	36.2
HMDB00172	L-Isoleucine	26.1	36.5	12.1
HMDB00177	L-Histidine	53.1	61.2	12.1
HMDB00182	Lysine	96	83.6	12.1
HMDB00187	L-Serine	168.3	113.2	12.1
HMDB00190	L-Lactic acid	976.4	1078.8	24.1
HMDB00191	L-Aspartic acid	23.6	0	30.1
HMDB00214	Ornithine	0	29.5	36.2
HMDB00243	Pyruvic acid	34.5	34.5	12.1
HMDB00254	Succinic acid	4.7	4.2	12.1
HMDB00357	3-Hydroxybutyric acid	16.3	17.1	12.1
HMDB00517	L-Arginine	32.3	63.5	12.1
HMDB00562	Creatinine	42.4	49.8	12.1
HMDB00641	L-Glutamine	343.9	349.9	12.1
HMDB00687	L-Leucine	48.4	57.5	12.1
HMDB00691	Malonic acid	6.5	14.7	24.1
HMDB00696	L-Methionine	22.1	24.6	12.1
HMDB00863	Isopropanol	8	8.2	12.1
HMDB00883	L-Valine	127.4	139.5	24.1
HMDB00929	L-Tryptophan	13.8	0	36.2
HMDB01659	Acetone	13.1	11.6	12.1
HMDB01873	Isobutyric acid	2	4.7	9.6
HMDB01875	Methanol	138.2	128.6	24.1
HMDB01881	Propylene glycol	7.6	6.8	12.1
HMDB04983	Dimethylsulfone	1.4	4.5	12.1
