# Supplementary material for: Accurate, Fully-Automated NMR Spectral Profiling for Metabolomics
Source: PLoS One. 2015 May 27;10(5):e0124219. doi: 10.1371/journal.pone.0124219 (PMC4446368; doi:10.1371/journal.pone.0124219)
Supplement: S1 Dataset — (ZIP) [file pone.0124219.s004.zip › Bayesil_Data/Tables/Biological_Serum/biological_serum_26.csv]

HMDB ID	Compound Name	Bayesil (µM)	Expert (µM)	Threshold (µM)
-	DSS	797.3	797.3	1.3
HMDB00001	1-Methylhistidine	52.6	46.3	12.5
HMDB00008	2-Hydroxybutyrate	14.6	18	12.5
HMDB00042	Acetic acid	62.4	67.2	8.8
HMDB00043	Betaine	18.8	19	12.5
HMDB00060	Acetoacetate	3.6	3.3	12.5
HMDB00062	L-Carnitine	22.6	27.5	12.5
HMDB00064	Creatine	43.3	51.4	12.5
HMDB00094	Citric acid	74.2	72	12.5
HMDB00097	Choline	6.6	6.1	3.8
HMDB00108	Ethanol	14.3	8.4	12.5
HMDB00122	D-Glucose	3854.5	3781.8	62.7
HMDB00123	Glycine	179.5	190.6	12.5
HMDB00131	Glycerol	48.8	75.8	12.5
HMDB00142	Formic acid	15.3	11	10
HMDB00148	L-Glutamic acid	90.9	138.9	12.5
HMDB00157	Hypoxanthine	11.3	0	12.5
HMDB00158	L-Tyrosine	35.8	32.8	12.5
HMDB00159	L-Phenylalanine	48.4	51.9	12.5
HMDB00161	L-Alanine	339.1	355.1	25.1
HMDB00162	L-Proline	143.1	148.5	12.5
HMDB00167	L-Threonine	124.9	119.4	12.5
HMDB00168	L-Asparagine	34.7	34.9	37.6
HMDB00172	L-Isoleucine	39.7	54.2	12.5
HMDB00177	L-Histidine	17.7	24.2	12.5
HMDB00182	Lysine	98.1	52	12.5
HMDB00187	L-Serine	174.6	91.8	12.5
HMDB00190	L-Lactic acid	1485.6	1705.5	25.1
HMDB00191	L-Aspartic acid	49	36.4	31.3
HMDB00214	Ornithine	0.6	35.7	37.6
HMDB00243	Pyruvic acid	35.7	38.7	12.5
HMDB00254	Succinic acid	4.5	5.6	12.5
HMDB00357	3-Hydroxybutyric acid	26	25.9	12.5
HMDB00517	L-Arginine	66.8	106.3	12.5
HMDB00562	Creatinine	41.4	48.1	12.5
HMDB00641	L-Glutamine	241.8	281	12.5
HMDB00687	L-Leucine	77.8	95.2	12.5
HMDB00691	Malonic acid	17.4	8.7	25.1
HMDB00696	L-Methionine	16.1	16.6	12.5
HMDB00863	Isopropanol	3.4	2.7	12.5
HMDB00883	L-Valine	128.6	147.8	25.1
HMDB00929	L-Tryptophan	14	0	37.6
HMDB01659	Acetone	13	13.6	12.5
HMDB01873	Isobutyric acid	2.5	5.6	10
HMDB01875	Methanol	84.3	87.4	25.1
HMDB01881	Propylene glycol	8.8	5.3	12.5
HMDB04983	Dimethylsulfone	2.6	5.6	12.5
