# Supplementary material for: Accurate, Fully-Automated NMR Spectral Profiling for Metabolomics
Source: PLoS One. 2015 May 27;10(5):e0124219. doi: 10.1371/journal.pone.0124219 (PMC4446368; doi:10.1371/journal.pone.0124219)
Supplement: S1 Dataset — (ZIP) [file pone.0124219.s004.zip › Bayesil_Data/Tables/Biological_Serum/biological_serum_27.csv]

HMDB ID	Compound Name	Bayesil (µM)	Expert (µM)	Threshold (µM)
-	DSS	797.1	797.1	1.1
HMDB00001	1-Methylhistidine	37	24.7	11.5
HMDB00008	2-Hydroxybutyrate	18.1	20	11.5
HMDB00042	Acetic acid	60.7	69	8
HMDB00043	Betaine	13.6	13.6	11.5
HMDB00060	Acetoacetate	1.3	2.4	11.5
HMDB00062	L-Carnitine	22.6	16.1	11.5
HMDB00064	Creatine	30.2	38.7	11.5
HMDB00094	Citric acid	73.9	66.4	11.5
HMDB00097	Choline	5.2	6.3	3.4
HMDB00108	Ethanol	12.6	2.8	11.5
HMDB00122	D-Glucose	3880.5	3963.8	57.5
HMDB00123	Glycine	110.4	122.9	11.5
HMDB00131	Glycerol	54.4	77.9	11.5
HMDB00142	Formic acid	8.9	0	9.2
HMDB00148	L-Glutamic acid	63.4	75.6	11.5
HMDB00157	Hypoxanthine	8.2	0	11.5
HMDB00158	L-Tyrosine	33.7	34.9	11.5
HMDB00159	L-Phenylalanine	36.5	38	11.5
HMDB00161	L-Alanine	231.7	246.7	23
HMDB00162	L-Proline	66.7	70.1	11.5
HMDB00167	L-Threonine	151	88.5	11.5
HMDB00168	L-Asparagine	25.2	0	34.5
HMDB00172	L-Isoleucine	25.7	34.5	11.5
HMDB00177	L-Histidine	12.4	31.6	11.5
HMDB00182	Lysine	94.1	63.7	11.5
HMDB00187	L-Serine	140.6	87.5	11.5
HMDB00190	L-Lactic acid	2492.4	2855.9	23
HMDB00191	L-Aspartic acid	29	0	28.7
HMDB00214	Ornithine	0	21.3	34.5
HMDB00243	Pyruvic acid	37.7	37.8	11.5
HMDB00254	Succinic acid	3.9	4.5	11.5
HMDB00357	3-Hydroxybutyric acid	24.9	24.2	11.5
HMDB00517	L-Arginine	68.3	93.6	11.5
HMDB00562	Creatinine	45.7	44.8	11.5
HMDB00641	L-Glutamine	237.4	238.2	11.5
HMDB00687	L-Leucine	59.3	65.2	11.5
HMDB00691	Malonic acid	7.5	10.6	23
HMDB00696	L-Methionine	19.7	9.4	11.5
HMDB00863	Isopropanol	3.1	1	11.5
HMDB00883	L-Valine	119.4	130	23
HMDB00929	L-Tryptophan	7.1	0	34.5
HMDB01659	Acetone	13.9	14.3	11.5
HMDB01873	Isobutyric acid	3.7	5.1	9.2
HMDB01875	Methanol	27.2	32	23
HMDB01881	Propylene glycol	6.8	4.4	11.5
HMDB04983	Dimethylsulfone	2.4	2.6	11.5
