# Supplementary material for: Accurate, Fully-Automated NMR Spectral Profiling for Metabolomics
Source: PLoS One. 2015 May 27;10(5):e0124219. doi: 10.1371/journal.pone.0124219 (PMC4446368; doi:10.1371/journal.pone.0124219)
Supplement: S1 Dataset — (ZIP) [file pone.0124219.s004.zip › Bayesil_Data/Tables/Biological_Serum/biological_serum_28.csv]

HMDB ID	Compound Name	Bayesil (µM)	Expert (µM)	Threshold (µM)
-	DSS	798	798	1.2
HMDB00001	1-Methylhistidine	34.8	14.6	12.3
HMDB00008	2-Hydroxybutyrate	19.2	23.3	12.3
HMDB00042	Acetic acid	25.7	31.9	8.6
HMDB00043	Betaine	19.6	19.4	12.3
HMDB00060	Acetoacetate	0	2.4	12.3
HMDB00062	L-Carnitine	19	13.5	12.3
HMDB00064	Creatine	4.3	14.5	12.3
HMDB00094	Citric acid	78.6	63.6	12.3
HMDB00097	Choline	2.4	4	3.7
HMDB00108	Ethanol	12.8	13.4	12.3
HMDB00122	D-Glucose	3086.9	3472.9	61.5
HMDB00123	Glycine	123.1	149.8	12.3
HMDB00131	Glycerol	68.6	97.4	12.3
HMDB00142	Formic acid	10.9	0	9.8
HMDB00148	L-Glutamic acid	39.5	57.8	12.3
HMDB00157	Hypoxanthine	13.2	10.8	12.3
HMDB00158	L-Tyrosine	34.3	38.4	12.3
HMDB00159	L-Phenylalanine	32.1	35.5	12.3
HMDB00161	L-Alanine	275.5	267.5	24.6
HMDB00162	L-Proline	69.5	71.5	12.3
HMDB00167	L-Threonine	116.2	97.4	12.3
HMDB00168	L-Asparagine	2.6	0	36.9
HMDB00172	L-Isoleucine	28.3	43.5	12.3
HMDB00177	L-Histidine	32	47.4	12.3
HMDB00182	Lysine	73.5	55.8	12.3
HMDB00187	L-Serine	119.3	101.4	12.3
HMDB00190	L-Lactic acid	727.2	829	24.6
HMDB00191	L-Aspartic acid	27.7	0	30.8
HMDB00214	Ornithine	0.6	18.2	36.9
HMDB00243	Pyruvic acid	42.7	43.5	12.3
HMDB00254	Succinic acid	0.5	2.8	12.3
HMDB00357	3-Hydroxybutyric acid	52.5	56.9	12.3
HMDB00517	L-Arginine	48.7	53.4	12.3
HMDB00562	Creatinine	48.7	50.4	12.3
HMDB00641	L-Glutamine	260.2	280	12.3
HMDB00687	L-Leucine	62.1	68.4	12.3
HMDB00691	Malonic acid	4.8	4.7	24.6
HMDB00696	L-Methionine	19.4	20.9	12.3
HMDB00863	Isopropanol	4.9	5.5	12.3
HMDB00883	L-Valine	115.3	135.6	24.6
HMDB00929	L-Tryptophan	10.1	0	36.9
HMDB01659	Acetone	18.8	18	12.3
HMDB01873	Isobutyric acid	5	6.5	9.8
HMDB01875	Methanol	65.9	65.9	24.6
HMDB01881	Propylene glycol	3.4	10.1	12.3
HMDB04983	Dimethylsulfone	1.3	2.1	12.3
