# Supplementary material for: Accurate, Fully-Automated NMR Spectral Profiling for Metabolomics
Source: PLoS One. 2015 May 27;10(5):e0124219. doi: 10.1371/journal.pone.0124219 (PMC4446368; doi:10.1371/journal.pone.0124219)
Supplement: S1 Dataset — (ZIP) [file pone.0124219.s004.zip › Bayesil_Data/Tables/Biological_Serum/biological_serum_29.csv]

HMDB ID	Compound Name	Bayesil (µM)	Expert (µM)	Threshold (µM)
-	DSS	796.2	796.2	1.1
HMDB00001	1-Methylhistidine	47.1	24.6	11
HMDB00008	2-Hydroxybutyrate	15.7	19.6	11
HMDB00042	Acetic acid	36.1	40.8	7.7
HMDB00043	Betaine	8.7	15.6	11
HMDB00060	Acetoacetate	0	3.5	11
HMDB00062	L-Carnitine	16.3	14.5	11
HMDB00064	Creatine	37.1	47.4	11
HMDB00094	Citric acid	72.3	65.1	11
HMDB00097	Choline	4.9	6.6	3.3
HMDB00108	Ethanol	16.9	18.8	11
HMDB00122	D-Glucose	3541	3547.5	55.2
HMDB00123	Glycine	151.9	173.2	11
HMDB00131	Glycerol	170.8	154.9	11
HMDB00142	Formic acid	14.5	13.7	8.8
HMDB00148	L-Glutamic acid	45	54.8	11
HMDB00157	Hypoxanthine	6.4	0	11
HMDB00158	L-Tyrosine	41.6	41.6	11
HMDB00159	L-Phenylalanine	35.5	34.6	11
HMDB00161	L-Alanine	223.2	220.5	22.1
HMDB00162	L-Proline	102.4	75.9	11
HMDB00167	L-Threonine	164.1	83.3	11
HMDB00168	L-Asparagine	1.6	27.3	33.1
HMDB00172	L-Isoleucine	33.6	48.6	11
HMDB00177	L-Histidine	14.7	53.1	11
HMDB00182	Lysine	95.7	85.9	11
HMDB00187	L-Serine	212.9	81.1	11
HMDB00190	L-Lactic acid	817.5	922.8	22.1
HMDB00191	L-Aspartic acid	33.9	17.1	27.6
HMDB00214	Ornithine	6.9	30.8	33.1
HMDB00243	Pyruvic acid	31.7	30.3	11
HMDB00254	Succinic acid	3.7	4.6	11
HMDB00357	3-Hydroxybutyric acid	20	17.6	11
HMDB00517	L-Arginine	49.7	48.3	11
HMDB00562	Creatinine	44.3	42.6	11
HMDB00641	L-Glutamine	366.2	359.4	11
HMDB00687	L-Leucine	65.8	77.6	11
HMDB00691	Malonic acid	12.8	10.7	22.1
HMDB00696	L-Methionine	10.2	10.4	11
HMDB00863	Isopropanol	16.3	16.4	11
HMDB00883	L-Valine	130.8	144	22.1
HMDB00929	L-Tryptophan	9.7	0	33.1
HMDB01659	Acetone	14.5	14.7	11
HMDB01873	Isobutyric acid	4.5	7.4	8.8
HMDB01875	Methanol	122.3	110.6	22.1
HMDB01881	Propylene glycol	3.7	6.4	11
HMDB04983	Dimethylsulfone	2.1	4.7	11
