# Supplementary material for: Accurate, Fully-Automated NMR Spectral Profiling for Metabolomics
Source: PLoS One. 2015 May 27;10(5):e0124219. doi: 10.1371/journal.pone.0124219 (PMC4446368; doi:10.1371/journal.pone.0124219)
Supplement: S1 Dataset — (ZIP) [file pone.0124219.s004.zip › Bayesil_Data/Tables/Biological_Serum/biological_serum_3.csv]

HMDB ID	Compound Name	Bayesil (µM)	Expert (µM)	Threshold (µM)
-	DSS	797.8	797.8	1
HMDB00001	1-Methylhistidine	51.8	20.2	10
HMDB00008	2-Hydroxybutyrate	16.3	15.4	10
HMDB00042	Acetic acid	60.6	64.4	7
HMDB00043	Betaine	19.8	25.6	10
HMDB00060	Acetoacetate	0	0.8	10
HMDB00062	L-Carnitine	27.7	20.7	10
HMDB00064	Creatine	19.7	29.1	10
HMDB00094	Citric acid	79.2	74.2	10
HMDB00097	Choline	11.3	13.4	3
HMDB00108	Ethanol	10.9	6.9	10
HMDB00122	D-Glucose	3799.5	4114.1	49.9
HMDB00123	Glycine	144.8	173.7	10
HMDB00131	Glycerol	44.8	67.1	10
HMDB00142	Formic acid	8.7	0	8
HMDB00148	L-Glutamic acid	86.3	83.1	10
HMDB00157	Hypoxanthine	10.8	0	10
HMDB00158	L-Tyrosine	24.1	22.3	10
HMDB00159	L-Phenylalanine	43.6	38.5	10
HMDB00161	L-Alanine	373.9	377.3	19.9
HMDB00162	L-Proline	100.7	82.6	10
HMDB00167	L-Threonine	92.8	109.5	10
HMDB00168	L-Asparagine	27.9	0	29.9
HMDB00172	L-Isoleucine	32.4	40.5	10
HMDB00177	L-Histidine	22	42.5	10
HMDB00182	Lysine	89.8	74.8	10
HMDB00187	L-Serine	325	120.7	10
HMDB00190	L-Lactic acid	1835.2	2080.4	19.9
HMDB00191	L-Aspartic acid	50	24	24.9
HMDB00214	Ornithine	5.9	41.7	29.9
HMDB00243	Pyruvic acid	41.9	41.1	10
HMDB00254	Succinic acid	3.9	4.2	10
HMDB00357	3-Hydroxybutyric acid	16.7	16.7	10
HMDB00517	L-Arginine	51.7	40.1	10
HMDB00562	Creatinine	33.7	36.2	10
HMDB00641	L-Glutamine	273.9	263.7	10
HMDB00687	L-Leucine	66.9	69.8	10
HMDB00691	Malonic acid	10.7	15.1	19.9
HMDB00696	L-Methionine	8.8	12.3	10
HMDB00863	Isopropanol	19.1	18.5	10
HMDB00883	L-Valine	122.4	143.1	19.9
HMDB00929	L-Tryptophan	10.5	0	29.9
HMDB01659	Acetone	12	10.8	10
HMDB01873	Isobutyric acid	2.1	3.6	8
HMDB01875	Methanol	57.5	49.8	19.9
HMDB01881	Propylene glycol	1.9	6	10
HMDB04983	Dimethylsulfone	0.5	3.6	10
