# Supplementary material for: Accurate, Fully-Automated NMR Spectral Profiling for Metabolomics
Source: PLoS One. 2015 May 27;10(5):e0124219. doi: 10.1371/journal.pone.0124219 (PMC4446368; doi:10.1371/journal.pone.0124219)
Supplement: S1 Dataset — (ZIP) [file pone.0124219.s004.zip › Bayesil_Data/Tables/Biological_Serum/biological_serum_30.csv]

HMDB ID	Compound Name	Bayesil (µM)	Expert (µM)	Threshold (µM)
-	DSS	796.1	796.1	1.1
HMDB00001	1-Methylhistidine	26.6	16.2	10.9
HMDB00008	2-Hydroxybutyrate	19.3	22.6	10.9
HMDB00042	Acetic acid	27.3	33.9	7.6
HMDB00043	Betaine	15.3	16.6	10.9
HMDB00060	Acetoacetate	2.4	3.6	10.9
HMDB00062	L-Carnitine	24.8	21.4	10.9
HMDB00064	Creatine	24.8	35.7	10.9
HMDB00094	Citric acid	69.1	60.6	10.9
HMDB00097	Choline	5	5.5	3.3
HMDB00108	Ethanol	11.5	14.4	10.9
HMDB00122	D-Glucose	3377.8	3592.3	54.4
HMDB00123	Glycine	104.5	121.4	10.9
HMDB00131	Glycerol	18.4	42.3	10.9
HMDB00142	Formic acid	11.2	8.3	8.7
HMDB00148	L-Glutamic acid	42.7	52.5	10.9
HMDB00157	Hypoxanthine	8.2	0	10.9
HMDB00158	L-Tyrosine	28.4	29.9	10.9
HMDB00159	L-Phenylalanine	33.7	34.4	10.9
HMDB00161	L-Alanine	276.6	271.5	21.8
HMDB00162	L-Proline	74.9	78.5	10.9
HMDB00167	L-Threonine	123.8	96.7	10.9
HMDB00168	L-Asparagine	22.5	0	32.6
HMDB00172	L-Isoleucine	21.5	32.4	10.9
HMDB00177	L-Histidine	42.7	44.1	10.9
HMDB00182	Lysine	87.3	59.2	10.9
HMDB00187	L-Serine	159.2	98.9	10.9
HMDB00190	L-Lactic acid	1398.3	1525.2	21.8
HMDB00191	L-Aspartic acid	22	0	27.2
HMDB00214	Ornithine	0	18.5	32.6
HMDB00243	Pyruvic acid	48.9	48	10.9
HMDB00254	Succinic acid	1.2	2.9	10.9
HMDB00357	3-Hydroxybutyric acid	20.6	20.5	10.9
HMDB00517	L-Arginine	49	85.9	10.9
HMDB00562	Creatinine	34.3	35.3	10.9
HMDB00641	L-Glutamine	297.2	319.1	10.9
HMDB00687	L-Leucine	54.2	63.8	10.9
HMDB00691	Malonic acid	3	8.7	21.8
HMDB00696	L-Methionine	18.3	16.5	10.9
HMDB00863	Isopropanol	8.2	7.6	10.9
HMDB00883	L-Valine	110.3	124.3	21.8
HMDB00929	L-Tryptophan	9.9	0	32.6
HMDB01659	Acetone	10	10.1	10.9
HMDB01873	Isobutyric acid	4.2	6.2	8.7
HMDB01875	Methanol	94.4	90.5	21.8
HMDB01881	Propylene glycol	6.3	6.8	10.9
HMDB04983	Dimethylsulfone	1.8	2.9	10.9
