# Supplementary material for: Accurate, Fully-Automated NMR Spectral Profiling for Metabolomics
Source: PLoS One. 2015 May 27;10(5):e0124219. doi: 10.1371/journal.pone.0124219 (PMC4446368; doi:10.1371/journal.pone.0124219)
Supplement: S1 Dataset — (ZIP) [file pone.0124219.s004.zip › Bayesil_Data/Tables/Biological_Serum/biological_serum_31.csv]

HMDB ID	Compound Name	Bayesil (µM)	Expert (µM)	Threshold (µM)
-	DSS	796	796	1.1
HMDB00001	1-Methylhistidine	35.7	22.4	11.1
HMDB00008	2-Hydroxybutyrate	8.2	11.2	11.1
HMDB00042	Acetic acid	16.1	21.8	7.8
HMDB00043	Betaine	24.5	26.5	11.1
HMDB00060	Acetoacetate	0	1.3	11.1
HMDB00062	L-Carnitine	22	19.6	11.1
HMDB00064	Creatine	15.7	22.2	11.1
HMDB00094	Citric acid	68.7	60.2	11.1
HMDB00097	Choline	8.4	10.2	3.3
HMDB00108	Ethanol	4.2	4	11.1
HMDB00122	D-Glucose	3187.1	3262.3	55.7
HMDB00123	Glycine	140.1	163.5	11.1
HMDB00131	Glycerol	116.8	88.3	11.1
HMDB00142	Formic acid	7.1	0	8.9
HMDB00148	L-Glutamic acid	37.3	50.5	11.1
HMDB00157	Hypoxanthine	6.1	0	11.1
HMDB00158	L-Tyrosine	37.7	42.1	11.1
HMDB00159	L-Phenylalanine	41.6	39.5	11.1
HMDB00161	L-Alanine	269.1	266.4	22.3
HMDB00162	L-Proline	100.5	107.6	11.1
HMDB00167	L-Threonine	56.5	75.2	11.1
HMDB00168	L-Asparagine	19	0	33.4
HMDB00172	L-Isoleucine	28.1	40	11.1
HMDB00177	L-Histidine	32.3	36.3	11.1
HMDB00182	Lysine	70.8	75.8	11.1
HMDB00187	L-Serine	235.4	86.5	11.1
HMDB00190	L-Lactic acid	878.3	963	22.3
HMDB00191	L-Aspartic acid	38.8	0	27.9
HMDB00214	Ornithine	7.1	28.7	33.4
HMDB00243	Pyruvic acid	45.7	45.1	11.1
HMDB00254	Succinic acid	2.4	2.9	11.1
HMDB00357	3-Hydroxybutyric acid	15.3	12.5	11.1
HMDB00517	L-Arginine	48.5	44.8	11.1
HMDB00562	Creatinine	30.7	31.1	11.1
HMDB00641	L-Glutamine	263.8	255.6	11.1
HMDB00687	L-Leucine	60.5	62.5	11.1
HMDB00691	Malonic acid	9.8	9.3	22.3
HMDB00696	L-Methionine	14.7	16.6	11.1
HMDB00863	Isopropanol	4.7	6.3	11.1
HMDB00883	L-Valine	108.8	120.6	22.3
HMDB00929	L-Tryptophan	9.2	0	33.4
HMDB01659	Acetone	8.5	8.5	11.1
HMDB01873	Isobutyric acid	3.1	4.6	8.9
HMDB01875	Methanol	50.3	46.5	22.3
HMDB01881	Propylene glycol	16.3	12.7	11.1
HMDB04983	Dimethylsulfone	1.6	1.7	11.1
