# Supplementary material for: Accurate, Fully-Automated NMR Spectral Profiling for Metabolomics
Source: PLoS One. 2015 May 27;10(5):e0124219. doi: 10.1371/journal.pone.0124219 (PMC4446368; doi:10.1371/journal.pone.0124219)
Supplement: S1 Dataset — (ZIP) [file pone.0124219.s004.zip › Bayesil_Data/Tables/Biological_Serum/biological_serum_32.csv]

HMDB ID	Compound Name	Bayesil (µM)	Expert (µM)	Threshold (µM)
-	DSS	793.7	793.7	1
HMDB00001	1-Methylhistidine	89.9	26.7	10.4
HMDB00008	2-Hydroxybutyrate	14.6	19.6	10.4
HMDB00042	Acetic acid	24.3	31	7.3
HMDB00043	Betaine	28	23.8	10.4
HMDB00060	Acetoacetate	3.1	1.7	10.4
HMDB00062	L-Carnitine	41.2	26.1	10.4
HMDB00064	Creatine	29	45.8	10.4
HMDB00094	Citric acid	99.1	78.7	10.4
HMDB00097	Choline	8.1	8.7	3.1
HMDB00108	Ethanol	19.7	2	10.4
HMDB00122	D-Glucose	3757.2	3893.2	51.8
HMDB00123	Glycine	109.3	152.9	10.4
HMDB00131	Glycerol	110.8	82.2	10.4
HMDB00142	Formic acid	7.5	0	8.3
HMDB00148	L-Glutamic acid	42.1	48.2	10.4
HMDB00157	Hypoxanthine	7.2	0	10.4
HMDB00158	L-Tyrosine	38.4	39	10.4
HMDB00159	L-Phenylalanine	52.2	46.3	10.4
HMDB00161	L-Alanine	299.1	296.9	20.7
HMDB00162	L-Proline	127.3	110.3	10.4
HMDB00167	L-Threonine	48.4	74.3	10.4
HMDB00168	L-Asparagine	38.5	17.7	31.1
HMDB00172	L-Isoleucine	39.8	53.5	10.4
HMDB00177	L-Histidine	7.2	39.8	10.4
HMDB00182	Lysine	111.3	116.8	10.4
HMDB00187	L-Serine	249.6	77	10.4
HMDB00190	L-Lactic acid	720.5	785.8	20.7
HMDB00191	L-Aspartic acid	31.6	25.3	25.9
HMDB00214	Ornithine	0	38.5	31.1
HMDB00243	Pyruvic acid	44.5	43.6	10.4
HMDB00254	Succinic acid	3.4	3.6	10.4
HMDB00357	3-Hydroxybutyric acid	14.3	13.3	10.4
HMDB00517	L-Arginine	28.7	47.5	10.4
HMDB00562	Creatinine	46.4	45.1	10.4
HMDB00641	L-Glutamine	279.2	302.4	10.4
HMDB00687	L-Leucine	75.8	79.3	10.4
HMDB00691	Malonic acid	6.3	7.6	20.7
HMDB00696	L-Methionine	12.9	17.7	10.4
HMDB00863	Isopropanol	3.8	4	10.4
HMDB00883	L-Valine	144.3	158.5	20.7
HMDB00929	L-Tryptophan	17.8	0	31.1
HMDB01659	Acetone	20	19.9	10.4
HMDB01873	Isobutyric acid	7.7	6.2	8.3
HMDB01875	Methanol	40.4	36.2	20.7
HMDB01881	Propylene glycol	12.7	7.3	10.4
HMDB04983	Dimethylsulfone	3.5	6	10.4
