# Supplementary material for: Accurate, Fully-Automated NMR Spectral Profiling for Metabolomics
Source: PLoS One. 2015 May 27;10(5):e0124219. doi: 10.1371/journal.pone.0124219 (PMC4446368; doi:10.1371/journal.pone.0124219)
Supplement: S1 Dataset — (ZIP) [file pone.0124219.s004.zip › Bayesil_Data/Tables/Biological_Serum/biological_serum_33.csv]

HMDB ID	Compound Name	Bayesil (µM)	Expert (µM)	Threshold (µM)
-	DSS	797.4	797.4	1
HMDB00001	1-Methylhistidine	17.5	24.8	9.9
HMDB00008	2-Hydroxybutyrate	11.2	14	9.9
HMDB00042	Acetic acid	48	55.6	6.9
HMDB00043	Betaine	14.5	16.7	9.9
HMDB00060	Acetoacetate	0	1	9.9
HMDB00062	L-Carnitine	20.3	18.6	9.9
HMDB00064	Creatine	19.9	29.4	9.9
HMDB00094	Citric acid	61	55.7	9.9
HMDB00097	Choline	6.4	7.4	3
HMDB00108	Ethanol	19.4	20.6	9.9
HMDB00122	D-Glucose	2711.6	2679	49.4
HMDB00123	Glycine	129.2	144.2	9.9
HMDB00131	Glycerol	78.4	88.1	9.9
HMDB00142	Formic acid	14	0	7.9
HMDB00148	L-Glutamic acid	75.6	85.9	9.9
HMDB00157	Hypoxanthine	9.9	0	9.9
HMDB00158	L-Tyrosine	39.3	35.8	9.9
HMDB00159	L-Phenylalanine	32.5	29.9	9.9
HMDB00161	L-Alanine	237.4	239.5	19.8
HMDB00162	L-Proline	105.3	90.3	9.9
HMDB00167	L-Threonine	150.7	101	9.9
HMDB00168	L-Asparagine	26	0	29.7
HMDB00172	L-Isoleucine	25.6	34.2	9.9
HMDB00177	L-Histidine	56	38.6	9.9
HMDB00182	Lysine	88.8	58.3	9.9
HMDB00187	L-Serine	263	107.4	9.9
HMDB00190	L-Lactic acid	1898.8	2177.9	19.8
HMDB00191	L-Aspartic acid	37.5	0	24.7
HMDB00214	Ornithine	12.5	29.2	29.7
HMDB00243	Pyruvic acid	33.1	31	9.9
HMDB00254	Succinic acid	3.4	2.8	9.9
HMDB00357	3-Hydroxybutyric acid	25.4	21	9.9
HMDB00517	L-Arginine	58.9	69.4	9.9
HMDB00562	Creatinine	42.6	44.2	9.9
HMDB00641	L-Glutamine	249.8	234.3	9.9
HMDB00687	L-Leucine	54.8	54.8	9.9
HMDB00691	Malonic acid	7.7	7	19.8
HMDB00696	L-Methionine	13.1	15.8	9.9
HMDB00863	Isopropanol	19.5	18.2	9.9
HMDB00883	L-Valine	108.2	117.9	19.8
HMDB00929	L-Tryptophan	11.5	0	29.7
HMDB01659	Acetone	20.7	20.4	9.9
HMDB01873	Isobutyric acid	3.5	4.2	7.9
HMDB01875	Methanol	197.4	194.2	19.8
HMDB01881	Propylene glycol	0	4.5	9.9
HMDB04983	Dimethylsulfone	2.2	3.9	9.9
