# Supplementary material for: Accurate, Fully-Automated NMR Spectral Profiling for Metabolomics
Source: PLoS One. 2015 May 27;10(5):e0124219. doi: 10.1371/journal.pone.0124219 (PMC4446368; doi:10.1371/journal.pone.0124219)
Supplement: S1 Dataset — (ZIP) [file pone.0124219.s004.zip › Bayesil_Data/Tables/Biological_Serum/biological_serum_34.csv]

HMDB ID	Compound Name	Bayesil (µM)	Expert (µM)	Threshold (µM)
-	DSS	789.7	789.7	1
HMDB00001	1-Methylhistidine	85.6	39	9.8
HMDB00008	2-Hydroxybutyrate	17.8	25.4	9.8
HMDB00042	Acetic acid	40.3	45.1	6.8
HMDB00043	Betaine	15.2	23.6	9.8
HMDB00060	Acetoacetate	0	2	9.8
HMDB00062	L-Carnitine	29.7	19.8	9.8
HMDB00064	Creatine	23.6	43.7	9.8
HMDB00094	Citric acid	73.8	57.8	9.8
HMDB00097	Choline	7.9	8.2	2.9
HMDB00108	Ethanol	6.7	15.9	9.8
HMDB00122	D-Glucose	5023.6	5286.9	48.8
HMDB00123	Glycine	88	127.7	9.8
HMDB00131	Glycerol	128	82.1	9.8
HMDB00142	Formic acid	14.5	14	7.8
HMDB00148	L-Glutamic acid	73.8	77	9.8
HMDB00157	Hypoxanthine	4.1	0	9.8
HMDB00158	L-Tyrosine	29.2	32.4	9.8
HMDB00159	L-Phenylalanine	39.9	43.3	9.8
HMDB00161	L-Alanine	261	268.7	19.5
HMDB00162	L-Proline	90.3	90.9	9.8
HMDB00167	L-Threonine	83.3	102	9.8
HMDB00168	L-Asparagine	28.7	0	29.3
HMDB00172	L-Isoleucine	27.1	38.3	9.8
HMDB00177	L-Histidine	8.1	20.1	9.8
HMDB00182	Lysine	109.8	89.3	9.8
HMDB00187	L-Serine	237	99.6	9.8
HMDB00190	L-Lactic acid	1176.6	1325.3	19.5
HMDB00191	L-Aspartic acid	29.7	0	24.4
HMDB00214	Ornithine	0	25.5	29.3
HMDB00243	Pyruvic acid	72.9	74	9.8
HMDB00254	Succinic acid	3.1	2.8	9.8
HMDB00357	3-Hydroxybutyric acid	14.8	15.9	9.8
HMDB00517	L-Arginine	42.7	79.1	9.8
HMDB00562	Creatinine	43.4	40.8	9.8
HMDB00641	L-Glutamine	211	223.7	9.8
HMDB00687	L-Leucine	58.3	64.4	9.8
HMDB00691	Malonic acid	10.4	8.4	19.5
HMDB00696	L-Methionine	16.8	10	9.8
HMDB00863	Isopropanol	10.9	10.2	9.8
HMDB00883	L-Valine	125.1	139.7	19.5
HMDB00929	L-Tryptophan	13.2	0	29.3
HMDB01659	Acetone	15.4	16.1	9.8
HMDB01873	Isobutyric acid	4.6	4.9	7.8
HMDB01875	Methanol	85.9	87.5	19.5
HMDB01881	Propylene glycol	0	9.1	9.8
HMDB04983	Dimethylsulfone	3.3	5.1	9.8
