# Supplementary material for: Accurate, Fully-Automated NMR Spectral Profiling for Metabolomics
Source: PLoS One. 2015 May 27;10(5):e0124219. doi: 10.1371/journal.pone.0124219 (PMC4446368; doi:10.1371/journal.pone.0124219)
Supplement: S1 Dataset — (ZIP) [file pone.0124219.s004.zip › Bayesil_Data/Tables/Biological_Serum/biological_serum_35.csv]

HMDB ID	Compound Name	Bayesil (µM)	Expert (µM)	Threshold (µM)
-	DSS	797.3	797.3	1.2
HMDB00001	1-Methylhistidine	33.3	21.1	11.6
HMDB00008	2-Hydroxybutyrate	27.1	38.5	11.6
HMDB00042	Acetic acid	50.2	59.7	8.1
HMDB00043	Betaine	14.2	17.5	11.6
HMDB00060	Acetoacetate	0	1.4	11.6
HMDB00062	L-Carnitine	24.9	24.1	11.6
HMDB00064	Creatine	44.8	59.8	11.6
HMDB00094	Citric acid	81.4	72	11.6
HMDB00097	Choline	14.8	19.7	3.5
HMDB00108	Ethanol	17.1	7.1	11.6
HMDB00122	D-Glucose	3737.8	4102.9	58.1
HMDB00123	Glycine	68.1	102.3	11.6
HMDB00131	Glycerol	126.6	189.7	11.6
HMDB00142	Formic acid	12.6	9.3	9.3
HMDB00148	L-Glutamic acid	105.9	112.1	11.6
HMDB00157	Hypoxanthine	12.8	11.7	11.6
HMDB00158	L-Tyrosine	58.5	63.4	11.6
HMDB00159	L-Phenylalanine	51.9	56.1	11.6
HMDB00161	L-Alanine	293.5	287.1	23.3
HMDB00162	L-Proline	86.7	98.9	11.6
HMDB00167	L-Threonine	125	119.5	11.6
HMDB00168	L-Asparagine	0	0	34.9
HMDB00172	L-Isoleucine	46.9	74.8	11.6
HMDB00177	L-Histidine	49.5	54.8	11.6
HMDB00182	Lysine	103.3	74	11.6
HMDB00187	L-Serine	250	115.3	11.6
HMDB00190	L-Lactic acid	1100.5	1209.9	23.3
HMDB00191	L-Aspartic acid	27.8	0	29.1
HMDB00214	Ornithine	0	39.2	34.9
HMDB00243	Pyruvic acid	24.9	23.9	11.6
HMDB00254	Succinic acid	2.6	4.1	11.6
HMDB00357	3-Hydroxybutyric acid	20.6	25.3	11.6
HMDB00517	L-Arginine	53	78.9	11.6
HMDB00562	Creatinine	38.2	39.7	11.6
HMDB00641	L-Glutamine	272.7	302.7	11.6
HMDB00687	L-Leucine	87.8	100.6	11.6
HMDB00691	Malonic acid	3.8	10.6	23.3
HMDB00696	L-Methionine	19.4	17.8	11.6
HMDB00863	Isopropanol	13.3	12.3	11.6
HMDB00883	L-Valine	166.3	195	23.3
HMDB00929	L-Tryptophan	10.1	0	34.9
HMDB01659	Acetone	15.6	16.1	11.6
HMDB01873	Isobutyric acid	7.9	11.3	9.3
HMDB01875	Methanol	56.3	52.2	23.3
HMDB01881	Propylene glycol	0	5.4	11.6
HMDB04983	Dimethylsulfone	3.6	7.6	11.6
