# Supplementary material for: Accurate, Fully-Automated NMR Spectral Profiling for Metabolomics
Source: PLoS One. 2015 May 27;10(5):e0124219. doi: 10.1371/journal.pone.0124219 (PMC4446368; doi:10.1371/journal.pone.0124219)
Supplement: S1 Dataset — (ZIP) [file pone.0124219.s004.zip › Bayesil_Data/Tables/Biological_Serum/biological_serum_36.csv]

HMDB ID	Compound Name	Bayesil (µM)	Expert (µM)	Threshold (µM)
-	DSS	796	796	1.1
HMDB00001	1-Methylhistidine	16	20.9	11.2
HMDB00008	2-Hydroxybutyrate	14.2	18.2	11.2
HMDB00042	Acetic acid	34.8	38.1	7.9
HMDB00043	Betaine	19.8	24.2	11.2
HMDB00060	Acetoacetate	3.3	1.7	11.2
HMDB00062	L-Carnitine	23.1	22.3	11.2
HMDB00064	Creatine	11.8	18.9	11.2
HMDB00094	Citric acid	85.7	83.8	11.2
HMDB00097	Choline	8.5	9.5	3.4
HMDB00108	Ethanol	14.8	8.2	11.2
HMDB00122	D-Glucose	3492.6	3519.8	56.1
HMDB00123	Glycine	167.6	178.2	11.2
HMDB00131	Glycerol	54.8	75.3	11.2
HMDB00142	Formic acid	11.4	0	9
HMDB00148	L-Glutamic acid	68.3	53.1	11.2
HMDB00157	Hypoxanthine	12.7	9.7	11.2
HMDB00158	L-Tyrosine	39.4	38.9	11.2
HMDB00159	L-Phenylalanine	38.8	39.4	11.2
HMDB00161	L-Alanine	301.2	296.5	22.4
HMDB00162	L-Proline	73.5	70.3	11.2
HMDB00167	L-Threonine	134.1	75.8	11.2
HMDB00168	L-Asparagine	0	0	33.7
HMDB00172	L-Isoleucine	24.9	35.5	11.2
HMDB00177	L-Histidine	46.4	34.8	11.2
HMDB00182	Lysine	65.7	74.4	11.2
HMDB00187	L-Serine	179.8	106.9	11.2
HMDB00190	L-Lactic acid	1363.4	1583.9	22.4
HMDB00191	L-Aspartic acid	31.5	0	28.1
HMDB00214	Ornithine	3.6	39.2	33.7
HMDB00243	Pyruvic acid	61.7	63.9	11.2
HMDB00254	Succinic acid	3.2	4	11.2
HMDB00357	3-Hydroxybutyric acid	23.8	20.7	11.2
HMDB00517	L-Arginine	46.1	43.9	11.2
HMDB00562	Creatinine	38.1	38.6	11.2
HMDB00641	L-Glutamine	303.6	304.9	11.2
HMDB00687	L-Leucine	56.5	57.3	11.2
HMDB00691	Malonic acid	6.6	11.3	22.4
HMDB00696	L-Methionine	14.2	19.3	11.2
HMDB00863	Isopropanol	12.9	10.7	11.2
HMDB00883	L-Valine	92.2	105.4	22.4
HMDB00929	L-Tryptophan	15	0	33.7
HMDB01659	Acetone	14.2	13.8	11.2
HMDB01873	Isobutyric acid	2.7	3.4	9
HMDB01875	Methanol	115.6	103.4	22.4
HMDB01881	Propylene glycol	8.3	4.8	11.2
HMDB04983	Dimethylsulfone	1.2	3.4	11.2
