# Supplementary material for: Accurate, Fully-Automated NMR Spectral Profiling for Metabolomics
Source: PLoS One. 2015 May 27;10(5):e0124219. doi: 10.1371/journal.pone.0124219 (PMC4446368; doi:10.1371/journal.pone.0124219)
Supplement: S1 Dataset — (ZIP) [file pone.0124219.s004.zip › Bayesil_Data/Tables/Biological_Serum/biological_serum_37.csv]

HMDB ID	Compound Name	Bayesil (µM)	Expert (µM)	Threshold (µM)
-	DSS	788.1	788.1	1
HMDB00001	1-Methylhistidine	24.6	18.5	9.7
HMDB00008	2-Hydroxybutyrate	8.2	12.6	9.7
HMDB00042	Acetic acid	24.7	26.2	6.8
HMDB00043	Betaine	20	13.8	9.7
HMDB00060	Acetoacetate	0.7	1.8	9.7
HMDB00062	L-Carnitine	7.9	11.2	9.7
HMDB00064	Creatine	25.1	21.7	9.7
HMDB00094	Citric acid	52.7	55.8	9.7
HMDB00097	Choline	6.8	5.7	2.9
HMDB00108	Ethanol	19.3	8.1	9.7
HMDB00122	D-Glucose	2937.7	2948.1	48.6
HMDB00123	Glycine	107	97.7	9.7
HMDB00131	Glycerol	212.3	136.2	9.7
HMDB00142	Formic acid	8.1	0	7.8
HMDB00148	L-Glutamic acid	52.5	55.3	9.7
HMDB00157	Hypoxanthine	7.6	0	9.7
HMDB00158	L-Tyrosine	24.6	19.7	9.7
HMDB00159	L-Phenylalanine	27.9	31.5	9.7
HMDB00161	L-Alanine	225.9	236	19.5
HMDB00162	L-Proline	72.1	47.5	9.7
HMDB00167	L-Threonine	46.2	61	9.7
HMDB00168	L-Asparagine	64	0	29.2
HMDB00172	L-Isoleucine	22.5	31.8	9.7
HMDB00177	L-Histidine	39.1	33.7	9.7
HMDB00182	Lysine	73.9	107.8	9.7
HMDB00187	L-Serine	304.6	89.9	9.7
HMDB00190	L-Lactic acid	1920.2	2142.2	19.5
HMDB00191	L-Aspartic acid	57.4	0	24.3
HMDB00214	Ornithine	6.9	21.4	29.2
HMDB00243	Pyruvic acid	51.3	57.1	9.7
HMDB00254	Succinic acid	1.4	3.2	9.7
HMDB00357	3-Hydroxybutyric acid	38.1	25.9	9.7
HMDB00517	L-Arginine	81.9	67.3	9.7
HMDB00562	Creatinine	30.5	31.4	9.7
HMDB00641	L-Glutamine	216.6	212.2	9.7
HMDB00687	L-Leucine	40.4	46.6	9.7
HMDB00691	Malonic acid	12.1	5	19.5
HMDB00696	L-Methionine	10.8	9.9	9.7
HMDB00863	Isopropanol	8.3	4.5	9.7
HMDB00883	L-Valine	95.7	103.7	19.5
HMDB00929	L-Tryptophan	18.8	0	29.2
HMDB01659	Acetone	17.4	18.2	9.7
HMDB01873	Isobutyric acid	5.2	4.3	7.8
HMDB01875	Methanol	56.3	46.1	19.5
HMDB01881	Propylene glycol	13.7	9.4	9.7
HMDB04983	Dimethylsulfone	5.3	4.2	9.7
