# Supplementary material for: Accurate, Fully-Automated NMR Spectral Profiling for Metabolomics
Source: PLoS One. 2015 May 27;10(5):e0124219. doi: 10.1371/journal.pone.0124219 (PMC4446368; doi:10.1371/journal.pone.0124219)
Supplement: S1 Dataset — (ZIP) [file pone.0124219.s004.zip › Bayesil_Data/Tables/Biological_Serum/biological_serum_38.csv]

HMDB ID	Compound Name	Bayesil (µM)	Expert (µM)	Threshold (µM)
-	DSS	795.9	795.9	1.1
HMDB00001	1-Methylhistidine	31	28	10.7
HMDB00008	2-Hydroxybutyrate	11.9	13.8	10.7
HMDB00042	Acetic acid	31.8	36.6	7.5
HMDB00043	Betaine	18.2	17	10.7
HMDB00060	Acetoacetate	0	0.5	10.7
HMDB00062	L-Carnitine	15.4	14.3	10.7
HMDB00064	Creatine	6.9	10.2	10.7
HMDB00094	Citric acid	84	75.7	10.7
HMDB00097	Choline	4.6	7.9	3.2
HMDB00108	Ethanol	8.2	5.4	10.7
HMDB00122	D-Glucose	3531.2	3553.1	53.4
HMDB00123	Glycine	81.5	107.5	10.7
HMDB00131	Glycerol	194.2	174	10.7
HMDB00142	Formic acid	9.1	0	8.5
HMDB00148	L-Glutamic acid	53.7	77.1	10.7
HMDB00157	Hypoxanthine	9	0	10.7
HMDB00158	L-Tyrosine	45.2	43.6	10.7
HMDB00159	L-Phenylalanine	39.1	44.4	10.7
HMDB00161	L-Alanine	326.2	322.3	21.4
HMDB00162	L-Proline	109.2	127.4	10.7
HMDB00167	L-Threonine	113.9	93.2	10.7
HMDB00168	L-Asparagine	10.7	0	32
HMDB00172	L-Isoleucine	33.1	40.3	10.7
HMDB00177	L-Histidine	29.9	29.4	10.7
HMDB00182	Lysine	80.5	78	10.7
HMDB00187	L-Serine	169.4	71.6	10.7
HMDB00190	L-Lactic acid	1228.7	1417.5	21.4
HMDB00191	L-Aspartic acid	30.9	0	26.7
HMDB00214	Ornithine	8.7	34.6	32
HMDB00243	Pyruvic acid	52.1	54.1	10.7
HMDB00254	Succinic acid	3.2	4.3	10.7
HMDB00357	3-Hydroxybutyric acid	23.1	26.3	10.7
HMDB00517	L-Arginine	49.7	73.3	10.7
HMDB00562	Creatinine	44.6	45.2	10.7
HMDB00641	L-Glutamine	266.3	314.2	10.7
HMDB00687	L-Leucine	80.5	85.3	10.7
HMDB00691	Malonic acid	4.7	7.6	21.4
HMDB00696	L-Methionine	19.5	14.8	10.7
HMDB00863	Isopropanol	6.7	5.8	10.7
HMDB00883	L-Valine	111	123.4	21.4
HMDB00929	L-Tryptophan	15.2	0	32
HMDB01659	Acetone	15.3	15.2	10.7
HMDB01873	Isobutyric acid	4.3	5.9	8.5
HMDB01875	Methanol	57.1	50.8	21.4
HMDB01881	Propylene glycol	0	5.2	10.7
HMDB04983	Dimethylsulfone	1.4	3.5	10.7
