# Supplementary material for: Accurate, Fully-Automated NMR Spectral Profiling for Metabolomics
Source: PLoS One. 2015 May 27;10(5):e0124219. doi: 10.1371/journal.pone.0124219 (PMC4446368; doi:10.1371/journal.pone.0124219)
Supplement: S1 Dataset — (ZIP) [file pone.0124219.s004.zip › Bayesil_Data/Tables/Biological_Serum/biological_serum_39.csv]

HMDB ID	Compound Name	Bayesil (µM)	Expert (µM)	Threshold (µM)
-	DSS	797.1	797.1	1
HMDB00001	1-Methylhistidine	52.3	26.2	10.5
HMDB00008	2-Hydroxybutyrate	10.3	12.6	10.5
HMDB00042	Acetic acid	36.3	42.5	7.3
HMDB00043	Betaine	17	15.9	10.5
HMDB00060	Acetoacetate	1.3	5.7	10.5
HMDB00062	L-Carnitine	33.7	29	10.5
HMDB00064	Creatine	33.1	45.4	10.5
HMDB00094	Citric acid	84	77.3	10.5
HMDB00097	Choline	7.3	9.2	3.1
HMDB00108	Ethanol	6.8	3.5	10.5
HMDB00122	D-Glucose	3247	3410.9	52.3
HMDB00123	Glycine	214.3	239.4	10.5
HMDB00131	Glycerol	108.8	75.1	10.5
HMDB00142	Formic acid	11.3	9.9	8.4
HMDB00148	L-Glutamic acid	75.7	103.3	10.5
HMDB00157	Hypoxanthine	8.4	0	10.5
HMDB00158	L-Tyrosine	65	54.9	10.5
HMDB00159	L-Phenylalanine	52.8	53.1	10.5
HMDB00161	L-Alanine	360.4	354.1	20.9
HMDB00162	L-Proline	128	163.1	10.5
HMDB00167	L-Threonine	112.1	106.9	10.5
HMDB00168	L-Asparagine	18.7	24.2	31.4
HMDB00172	L-Isoleucine	65.3	76.9	10.5
HMDB00177	L-Histidine	42.9	58	10.5
HMDB00182	Lysine	110.4	109.3	10.5
HMDB00187	L-Serine	215.9	142.5	10.5
HMDB00190	L-Lactic acid	1894.1	2059.3	20.9
HMDB00191	L-Aspartic acid	34.9	0	26.2
HMDB00214	Ornithine	0	50.5	31.4
HMDB00243	Pyruvic acid	52.4	50	10.5
HMDB00254	Succinic acid	3.9	4.6	10.5
HMDB00357	3-Hydroxybutyric acid	17.8	24.2	10.5
HMDB00517	L-Arginine	47.3	89.1	10.5
HMDB00562	Creatinine	58.5	59.1	10.5
HMDB00641	L-Glutamine	372	412.4	10.5
HMDB00687	L-Leucine	117.9	116.6	10.5
HMDB00691	Malonic acid	9.6	18.3	20.9
HMDB00696	L-Methionine	13.4	15.6	10.5
HMDB00863	Isopropanol	2.1	2.7	10.5
HMDB00883	L-Valine	177	195	20.9
HMDB00929	L-Tryptophan	12.2	0	31.4
HMDB01659	Acetone	16	16.9	10.5
HMDB01873	Isobutyric acid	2.1	6.9	8.4
HMDB01875	Methanol	55.4	45.1	20.9
HMDB01881	Propylene glycol	0	8.8	10.5
HMDB04983	Dimethylsulfone	2.4	7.1	10.5
