# Supplementary material for: Accurate, Fully-Automated NMR Spectral Profiling for Metabolomics
Source: PLoS One. 2015 May 27;10(5):e0124219. doi: 10.1371/journal.pone.0124219 (PMC4446368; doi:10.1371/journal.pone.0124219)
Supplement: S1 Dataset — (ZIP) [file pone.0124219.s004.zip › Bayesil_Data/Tables/Biological_Serum/biological_serum_4.csv]

HMDB ID	Compound Name	Bayesil (µM)	Expert (µM)	Threshold (µM)
-	DSS	789.2	789.2	1.1
HMDB00001	1-Methylhistidine	59.4	20.2	10.6
HMDB00008	2-Hydroxybutyrate	90.1	96.4	10.6
HMDB00042	Acetic acid	32.9	35	7.4
HMDB00043	Betaine	16.2	15.2	10.6
HMDB00060	Acetoacetate	4	2.9	10.6
HMDB00062	L-Carnitine	35.2	27.9	10.6
HMDB00064	Creatine	13.5	20.6	10.6
HMDB00094	Citric acid	96.2	94	10.6
HMDB00097	Choline	7.7	8.7	3.2
HMDB00108	Ethanol	9	9.7	10.6
HMDB00122	D-Glucose	2549.5	2966.9	53
HMDB00123	Glycine	169	192.1	10.6
HMDB00131	Glycerol	103.7	97.6	10.6
HMDB00142	Formic acid	13.4	0	8.5
HMDB00148	L-Glutamic acid	41.8	71.3	10.6
HMDB00157	Hypoxanthine	18	0	10.6
HMDB00158	L-Tyrosine	37.2	31.5	10.6
HMDB00159	L-Phenylalanine	41.5	48.5	10.6
HMDB00161	L-Alanine	243.1	246.1	21.2
HMDB00162	L-Proline	84.1	64.2	10.6
HMDB00167	L-Threonine	102.8	98.7	10.6
HMDB00168	L-Asparagine	0	0	31.8
HMDB00172	L-Isoleucine	44.3	58.3	10.6
HMDB00177	L-Histidine	15.3	42.1	10.6
HMDB00182	Lysine	77.5	98.8	10.6
HMDB00187	L-Serine	130.1	137.3	10.6
HMDB00190	L-Lactic acid	819.3	941	21.2
HMDB00191	L-Aspartic acid	41.2	0	26.5
HMDB00214	Ornithine	0	16.9	31.8
HMDB00243	Pyruvic acid	12.5	16.6	10.6
HMDB00254	Succinic acid	0.8	3.3	10.6
HMDB00357	3-Hydroxybutyric acid	342.9	386.8	10.6
HMDB00517	L-Arginine	60.1	56.6	10.6
HMDB00562	Creatinine	38.3	43	10.6
HMDB00641	L-Glutamine	249.8	279.1	10.6
HMDB00687	L-Leucine	107.2	111.7	10.6
HMDB00691	Malonic acid	2.4	9.6	21.2
HMDB00696	L-Methionine	19.2	10.3	10.6
HMDB00863	Isopropanol	10.4	12.2	10.6
HMDB00883	L-Valine	141.8	166.7	21.2
HMDB00929	L-Tryptophan	14.5	0	31.8
HMDB01659	Acetone	113.4	116	10.6
HMDB01873	Isobutyric acid	5.6	8.3	8.5
HMDB01875	Methanol	59.8	56	21.2
HMDB01881	Propylene glycol	9.2	11.2	10.6
HMDB04983	Dimethylsulfone	3.1	4.1	10.6
