# Supplementary material for: Accurate, Fully-Automated NMR Spectral Profiling for Metabolomics
Source: PLoS One. 2015 May 27;10(5):e0124219. doi: 10.1371/journal.pone.0124219 (PMC4446368; doi:10.1371/journal.pone.0124219)
Supplement: S1 Dataset — (ZIP) [file pone.0124219.s004.zip › Bayesil_Data/Tables/Biological_Serum/biological_serum_40.csv]

HMDB ID	Compound Name	Bayesil (µM)	Expert (µM)	Threshold (µM)
-	DSS	796.5	796.5	1
HMDB00001	1-Methylhistidine	44.6	11.7	10.5
HMDB00008	2-Hydroxybutyrate	7.1	12.7	10.5
HMDB00042	Acetic acid	21.2	25.8	7.3
HMDB00043	Betaine	23.1	21.8	10.5
HMDB00060	Acetoacetate	0	2.3	10.5
HMDB00062	L-Carnitine	28.4	23	10.5
HMDB00064	Creatine	17.2	24.3	10.5
HMDB00094	Citric acid	79.2	65.8	10.5
HMDB00097	Choline	8.6	10.3	3.1
HMDB00108	Ethanol	12.5	8.6	10.5
HMDB00122	D-Glucose	3781.9	4031.4	52.5
HMDB00123	Glycine	132.4	150.7	10.5
HMDB00131	Glycerol	100	85.5	10.5
HMDB00142	Formic acid	15.4	0	8.4
HMDB00148	L-Glutamic acid	63.1	60.6	10.5
HMDB00157	Hypoxanthine	8.8	0	10.5
HMDB00158	L-Tyrosine	42.7	39.1	10.5
HMDB00159	L-Phenylalanine	37.9	38.1	10.5
HMDB00161	L-Alanine	272.2	270.6	21
HMDB00162	L-Proline	97.1	80.9	10.5
HMDB00167	L-Threonine	88.6	91.9	10.5
HMDB00168	L-Asparagine	21.7	0	31.5
HMDB00172	L-Isoleucine	29.3	42.7	10.5
HMDB00177	L-Histidine	38.7	51.4	10.5
HMDB00182	Lysine	104.6	58.6	10.5
HMDB00187	L-Serine	155.9	132.7	10.5
HMDB00190	L-Lactic acid	948.6	1039.6	21
HMDB00191	L-Aspartic acid	33.5	0	26.2
HMDB00214	Ornithine	1.3	28.6	31.5
HMDB00243	Pyruvic acid	45.1	45.6	10.5
HMDB00254	Succinic acid	2.8	3.3	10.5
HMDB00357	3-Hydroxybutyric acid	17.3	15.4	10.5
HMDB00517	L-Arginine	51.6	40.4	10.5
HMDB00562	Creatinine	39.5	42.9	10.5
HMDB00641	L-Glutamine	310.5	321	10.5
HMDB00687	L-Leucine	64.3	69.9	10.5
HMDB00691	Malonic acid	13.3	15.5	21
HMDB00696	L-Methionine	17	17.4	10.5
HMDB00863	Isopropanol	5.5	4.3	10.5
HMDB00883	L-Valine	123.5	132.6	21
HMDB00929	L-Tryptophan	11.4	0	31.5
HMDB01659	Acetone	14	14.7	10.5
HMDB01873	Isobutyric acid	6.2	6.1	8.4
HMDB01875	Methanol	70	72.6	21
HMDB01881	Propylene glycol	4.7	3.3	10.5
HMDB04983	Dimethylsulfone	1.4	3.8	10.5
