# Supplementary material for: Accurate, Fully-Automated NMR Spectral Profiling for Metabolomics
Source: PLoS One. 2015 May 27;10(5):e0124219. doi: 10.1371/journal.pone.0124219 (PMC4446368; doi:10.1371/journal.pone.0124219)
Supplement: S1 Dataset — (ZIP) [file pone.0124219.s004.zip › Bayesil_Data/Tables/Biological_Serum/biological_serum_41.csv]

HMDB ID	Compound Name	Bayesil (µM)	Expert (µM)	Threshold (µM)
-	DSS	789.5	789.5	1
HMDB00001	1-Methylhistidine	20.5	18.1	10.2
HMDB00008	2-Hydroxybutyrate	10.1	12.3	10.2
HMDB00042	Acetic acid	36.4	36.1	7.1
HMDB00043	Betaine	22.5	16.8	10.2
HMDB00060	Acetoacetate	0.7	0.7	10.2
HMDB00062	L-Carnitine	15	13.3	10.2
HMDB00064	Creatine	15	20.1	10.2
HMDB00094	Citric acid	80.2	65.8	10.2
HMDB00097	Choline	3.8	4.7	3.1
HMDB00108	Ethanol	11.3	9.1	10.2
HMDB00122	D-Glucose	3192.6	3517.5	50.9
HMDB00123	Glycine	89.1	104.9	10.2
HMDB00131	Glycerol	79.2	71	10.2
HMDB00142	Formic acid	11.4	0	8.1
HMDB00148	L-Glutamic acid	41.5	55.9	10.2
HMDB00157	Hypoxanthine	5.4	0	10.2
HMDB00158	L-Tyrosine	29.5	33.9	10.2
HMDB00159	L-Phenylalanine	30	30.8	10.2
HMDB00161	L-Alanine	278.7	282.4	20.4
HMDB00162	L-Proline	113.4	81	10.2
HMDB00167	L-Threonine	82.8	84.9	10.2
HMDB00168	L-Asparagine	0.8	0	30.6
HMDB00172	L-Isoleucine	26.2	38.1	10.2
HMDB00177	L-Histidine	27.5	29.1	10.2
HMDB00182	Lysine	63.9	74.3	10.2
HMDB00187	L-Serine	92.9	72.9	10.2
HMDB00190	L-Lactic acid	1083.7	1202.5	20.4
HMDB00191	L-Aspartic acid	34.3	0	25.5
HMDB00214	Ornithine	0	19.4	30.6
HMDB00243	Pyruvic acid	30	30.2	10.2
HMDB00254	Succinic acid	3.5	3	10.2
HMDB00357	3-Hydroxybutyric acid	15.3	11	10.2
HMDB00517	L-Arginine	57.1	42.4	10.2
HMDB00562	Creatinine	37.6	37.9	10.2
HMDB00641	L-Glutamine	269.4	265.1	10.2
HMDB00687	L-Leucine	50.8	63	10.2
HMDB00691	Malonic acid	6.2	4.7	20.4
HMDB00696	L-Methionine	15.6	17.7	10.2
HMDB00863	Isopropanol	7.5	7	10.2
HMDB00883	L-Valine	97.8	107.7	20.4
HMDB00929	L-Tryptophan	8.8	0	30.6
HMDB01659	Acetone	12.6	12.4	10.2
HMDB01873	Isobutyric acid	5.4	4.7	8.1
HMDB01875	Methanol	52.9	58.5	20.4
HMDB01881	Propylene glycol	8.3	2.7	10.2
HMDB04983	Dimethylsulfone	1.6	2.2	10.2
