# Supplementary material for: Accurate, Fully-Automated NMR Spectral Profiling for Metabolomics
Source: PLoS One. 2015 May 27;10(5):e0124219. doi: 10.1371/journal.pone.0124219 (PMC4446368; doi:10.1371/journal.pone.0124219)
Supplement: S1 Dataset — (ZIP) [file pone.0124219.s004.zip › Bayesil_Data/Tables/Biological_Serum/biological_serum_42.csv]

HMDB ID	Compound Name	Bayesil (µM)	Expert (µM)	Threshold (µM)
-	DSS	795.7	795.7	1.1
HMDB00001	1-Methylhistidine	39.5	29.2	10.8
HMDB00008	2-Hydroxybutyrate	22.4	25.5	10.8
HMDB00042	Acetic acid	54.2	56.6	7.5
HMDB00043	Betaine	21.7	23.2	10.8
HMDB00060	Acetoacetate	3.5	1	10.8
HMDB00062	L-Carnitine	21.5	22.1	10.8
HMDB00064	Creatine	24.4	31.2	10.8
HMDB00094	Citric acid	79.7	71.8	10.8
HMDB00097	Choline	8.3	9.3	3.2
HMDB00108	Ethanol	7	5.8	10.8
HMDB00122	D-Glucose	3572.4	3563.6	53.8
HMDB00123	Glycine	98.6	116.4	10.8
HMDB00131	Glycerol	99.7	106.3	10.8
HMDB00142	Formic acid	10.5	0	8.6
HMDB00148	L-Glutamic acid	72.5	72.6	10.8
HMDB00157	Hypoxanthine	11.6	0	10.8
HMDB00158	L-Tyrosine	37.4	31.5	10.8
HMDB00159	L-Phenylalanine	37.4	36	10.8
HMDB00161	L-Alanine	273.3	279.8	21.5
HMDB00162	L-Proline	74.7	79.9	10.8
HMDB00167	L-Threonine	137.6	88.3	10.8
HMDB00168	L-Asparagine	29	0	32.3
HMDB00172	L-Isoleucine	32	41.6	10.8
HMDB00177	L-Histidine	30.2	26.4	10.8
HMDB00182	Lysine	99.3	76.8	10.8
HMDB00187	L-Serine	267.4	80.6	10.8
HMDB00190	L-Lactic acid	2466.4	2811.7	21.5
HMDB00191	L-Aspartic acid	45.6	0	26.9
HMDB00214	Ornithine	0	26.1	32.3
HMDB00243	Pyruvic acid	44.3	46.5	10.8
HMDB00254	Succinic acid	2.6	3.8	10.8
HMDB00357	3-Hydroxybutyric acid	57.4	52.1	10.8
HMDB00517	L-Arginine	61.6	87.8	10.8
HMDB00562	Creatinine	36.2	34.9	10.8
HMDB00641	L-Glutamine	299.6	317.9	10.8
HMDB00687	L-Leucine	64.4	73.8	10.8
HMDB00691	Malonic acid	5.4	10.4	21.5
HMDB00696	L-Methionine	20.4	16.8	10.8
HMDB00863	Isopropanol	16.7	16.4	10.8
HMDB00883	L-Valine	114.8	126.6	21.5
HMDB00929	L-Tryptophan	14.6	0	32.3
HMDB01659	Acetone	25.7	26.5	10.8
HMDB01873	Isobutyric acid	3.2	4.3	8.6
HMDB01875	Methanol	41.8	40.9	21.5
HMDB01881	Propylene glycol	29.9	30.5	10.8
HMDB04983	Dimethylsulfone	2	3.7	10.8
