# Supplementary material for: Accurate, Fully-Automated NMR Spectral Profiling for Metabolomics
Source: PLoS One. 2015 May 27;10(5):e0124219. doi: 10.1371/journal.pone.0124219 (PMC4446368; doi:10.1371/journal.pone.0124219)
Supplement: S1 Dataset — (ZIP) [file pone.0124219.s004.zip › Bayesil_Data/Tables/Biological_Serum/biological_serum_43.csv]

HMDB ID	Compound Name	Bayesil (µM)	Expert (µM)	Threshold (µM)
-	DSS	797.3	797.3	1.1
HMDB00001	1-Methylhistidine	26.8	15.5	10.7
HMDB00008	2-Hydroxybutyrate	9.7	7	10.7
HMDB00042	Acetic acid	33.5	41.2	7.5
HMDB00043	Betaine	14.3	18.9	10.7
HMDB00060	Acetoacetate	3.4	2.1	10.7
HMDB00062	L-Carnitine	19.1	16	10.7
HMDB00064	Creatine	18.2	22.6	10.7
HMDB00094	Citric acid	74.5	60.7	10.7
HMDB00097	Choline	4.6	5.6	3.2
HMDB00108	Ethanol	64.1	74.7	10.7
HMDB00122	D-Glucose	3346.5	3424.2	53.7
HMDB00123	Glycine	120.6	130.9	10.7
HMDB00131	Glycerol	61.3	73.4	10.7
HMDB00142	Formic acid	12.6	8.5	8.6
HMDB00148	L-Glutamic acid	43.1	47	10.7
HMDB00157	Hypoxanthine	11.5	0	10.7
HMDB00158	L-Tyrosine	29.9	28.6	10.7
HMDB00159	L-Phenylalanine	36.3	40	10.7
HMDB00161	L-Alanine	293.4	292.9	21.5
HMDB00162	L-Proline	62.6	54.6	10.7
HMDB00167	L-Threonine	139	112.3	10.7
HMDB00168	L-Asparagine	16.4	0	32.2
HMDB00172	L-Isoleucine	20	25.4	10.7
HMDB00177	L-Histidine	55.5	57.5	10.7
HMDB00182	Lysine	101.9	102.5	10.7
HMDB00187	L-Serine	225.8	111.5	10.7
HMDB00190	L-Lactic acid	1251	1381	21.5
HMDB00191	L-Aspartic acid	35.4	0	26.8
HMDB00214	Ornithine	0	18.9	32.2
HMDB00243	Pyruvic acid	28.6	27.7	10.7
HMDB00254	Succinic acid	4.7	4.7	10.7
HMDB00357	3-Hydroxybutyric acid	21.9	20	10.7
HMDB00517	L-Arginine	50.1	54.4	10.7
HMDB00562	Creatinine	37	36.1	10.7
HMDB00641	L-Glutamine	306.6	302.2	10.7
HMDB00687	L-Leucine	43.7	50.5	10.7
HMDB00691	Malonic acid	6.4	6	21.5
HMDB00696	L-Methionine	16.9	16.8	10.7
HMDB00863	Isopropanol	8	5.2	10.7
HMDB00883	L-Valine	95.5	107.2	21.5
HMDB00929	L-Tryptophan	12.8	0	32.2
HMDB01659	Acetone	11.2	10.8	10.7
HMDB01873	Isobutyric acid	2.2	3.2	8.6
HMDB01875	Methanol	138	134.6	21.5
HMDB01881	Propylene glycol	0	3.4	10.7
HMDB04983	Dimethylsulfone	3.4	4.8	10.7
