# Supplementary material for: Accurate, Fully-Automated NMR Spectral Profiling for Metabolomics
Source: PLoS One. 2015 May 27;10(5):e0124219. doi: 10.1371/journal.pone.0124219 (PMC4446368; doi:10.1371/journal.pone.0124219)
Supplement: S1 Dataset — (ZIP) [file pone.0124219.s004.zip › Bayesil_Data/Tables/Biological_Serum/biological_serum_44.csv]

HMDB ID	Compound Name	Bayesil (µM)	Expert (µM)	Threshold (µM)
-	DSS	796.8	796.8	1.1
HMDB00001	1-Methylhistidine	46.5	21.5	11.3
HMDB00008	2-Hydroxybutyrate	14.6	22.2	11.3
HMDB00042	Acetic acid	44.4	52.3	7.9
HMDB00043	Betaine	13.2	13.9	11.3
HMDB00060	Acetoacetate	0	1.5	11.3
HMDB00062	L-Carnitine	31.2	26.9	11.3
HMDB00064	Creatine	32	41.2	11.3
HMDB00094	Citric acid	67.9	62	11.3
HMDB00097	Choline	6.3	8.2	3.4
HMDB00108	Ethanol	74.4	77	11.3
HMDB00122	D-Glucose	3743.8	3891.6	56.4
HMDB00123	Glycine	234.6	263.3	11.3
HMDB00131	Glycerol	120.9	150.3	11.3
HMDB00142	Formic acid	11.5	9.3	9
HMDB00148	L-Glutamic acid	67.3	61	11.3
HMDB00157	Hypoxanthine	8.6	0	11.3
HMDB00158	L-Tyrosine	39.4	26.9	11.3
HMDB00159	L-Phenylalanine	37.8	33.3	11.3
HMDB00161	L-Alanine	254.7	255.4	22.6
HMDB00162	L-Proline	77.4	92	11.3
HMDB00167	L-Threonine	124.8	111.3	11.3
HMDB00168	L-Asparagine	0	17.2	33.8
HMDB00172	L-Isoleucine	30.3	46.5	11.3
HMDB00177	L-Histidine	51.9	54.2	11.3
HMDB00182	Lysine	95.4	72.4	11.3
HMDB00187	L-Serine	166.9	123.6	11.3
HMDB00190	L-Lactic acid	1250.7	1422.6	22.6
HMDB00191	L-Aspartic acid	32.2	12.1	28.2
HMDB00214	Ornithine	1.3	43.2	33.8
HMDB00243	Pyruvic acid	53.2	54.9	11.3
HMDB00254	Succinic acid	2.6	3	11.3
HMDB00357	3-Hydroxybutyric acid	44.8	45.8	11.3
HMDB00517	L-Arginine	54.3	66.8	11.3
HMDB00562	Creatinine	51.5	55.7	11.3
HMDB00641	L-Glutamine	288.3	291.5	11.3
HMDB00687	L-Leucine	75.4	86.2	11.3
HMDB00691	Malonic acid	9.7	17.2	22.6
HMDB00696	L-Methionine	18	16.2	11.3
HMDB00863	Isopropanol	4.6	4	11.3
HMDB00883	L-Valine	140.4	157	22.6
HMDB00929	L-Tryptophan	15.5	0	33.8
HMDB01659	Acetone	22.9	23.3	11.3
HMDB01873	Isobutyric acid	3.1	5.6	9
HMDB01875	Methanol	115.1	113.3	22.6
HMDB01881	Propylene glycol	0	10.9	11.3
HMDB04983	Dimethylsulfone	1.2	4.7	11.3
