# Supplementary material for: Accurate, Fully-Automated NMR Spectral Profiling for Metabolomics
Source: PLoS One. 2015 May 27;10(5):e0124219. doi: 10.1371/journal.pone.0124219 (PMC4446368; doi:10.1371/journal.pone.0124219)
Supplement: S1 Dataset — (ZIP) [file pone.0124219.s004.zip › Bayesil_Data/Tables/Biological_Serum/biological_serum_45.csv]

HMDB ID	Compound Name	Bayesil (µM)	Expert (µM)	Threshold (µM)
-	DSS	796.2	796.2	1.2
HMDB00001	1-Methylhistidine	124.2	46.2	11.8
HMDB00008	2-Hydroxybutyrate	7.9	12.2	11.8
HMDB00042	Acetic acid	11.7	16.2	8.3
HMDB00043	Betaine	18.2	20.5	11.8
HMDB00060	Acetoacetate	0	1.3	11.8
HMDB00062	L-Carnitine	37.4	26.5	11.8
HMDB00064	Creatine	50.1	62.6	11.8
HMDB00094	Citric acid	94.5	71.7	11.8
HMDB00097	Choline	7.3	11.7	3.5
HMDB00108	Ethanol	12.9	5.9	11.8
HMDB00122	D-Glucose	3933.8	3965.3	59.1
HMDB00123	Glycine	141.7	109	11.8
HMDB00131	Glycerol	199	152.5	11.8
HMDB00142	Formic acid	19.8	16.9	9.4
HMDB00148	L-Glutamic acid	34.5	61.9	11.8
HMDB00157	Hypoxanthine	8.9	0	11.8
HMDB00158	L-Tyrosine	54.9	58.7	11.8
HMDB00159	L-Phenylalanine	46.9	47.5	11.8
HMDB00161	L-Alanine	335	346.6	23.6
HMDB00162	L-Proline	105	128.4	11.8
HMDB00167	L-Threonine	84	140.9	11.8
HMDB00168	L-Asparagine	26.6	0	35.4
HMDB00172	L-Isoleucine	81.6	98.2	11.8
HMDB00177	L-Histidine	9	49.7	11.8
HMDB00182	Lysine	200.4	224.6	11.8
HMDB00187	L-Serine	86.5	78.4	11.8
HMDB00190	L-Lactic acid	707.2	757.2	23.6
HMDB00191	L-Aspartic acid	66.8	0	29.5
HMDB00214	Ornithine	0	32.6	35.4
HMDB00243	Pyruvic acid	33.5	33.7	11.8
HMDB00254	Succinic acid	5.9	5.2	11.8
HMDB00357	3-Hydroxybutyric acid	18.7	20.7	11.8
HMDB00517	L-Arginine	15.7	126.3	11.8
HMDB00562	Creatinine	48.6	44.2	11.8
HMDB00641	L-Glutamine	331.4	243.9	11.8
HMDB00687	L-Leucine	143.1	159.2	11.8
HMDB00691	Malonic acid	2.6	8.2	23.6
HMDB00696	L-Methionine	28	36.5	11.8
HMDB00863	Isopropanol	6.3	6.4	11.8
HMDB00883	L-Valine	194.2	223.2	23.6
HMDB00929	L-Tryptophan	12.8	0	35.4
HMDB01659	Acetone	24.8	24	11.8
HMDB01873	Isobutyric acid	3.7	7	9.4
HMDB01875	Methanol	63.4	61.2	23.6
HMDB01881	Propylene glycol	5.7	9.9	11.8
HMDB04983	Dimethylsulfone	2.2	4.1	11.8
