# Supplementary material for: Accurate, Fully-Automated NMR Spectral Profiling for Metabolomics
Source: PLoS One. 2015 May 27;10(5):e0124219. doi: 10.1371/journal.pone.0124219 (PMC4446368; doi:10.1371/journal.pone.0124219)
Supplement: S1 Dataset — (ZIP) [file pone.0124219.s004.zip › Bayesil_Data/Tables/Biological_Serum/biological_serum_46.csv]

HMDB ID	Compound Name	Bayesil (µM)	Expert (µM)	Threshold (µM)
-	DSS	795.6	795.6	1.3
HMDB00001	1-Methylhistidine	116.5	52.3	12.7
HMDB00008	2-Hydroxybutyrate	23.1	25.1	12.7
HMDB00042	Acetic acid	108.9	117.1	8.9
HMDB00043	Betaine	32.9	31	12.7
HMDB00060	Acetoacetate	0	1.3	12.7
HMDB00062	L-Carnitine	46.4	30.8	12.7
HMDB00064	Creatine	23.1	26	12.7
HMDB00094	Citric acid	82	51.4	12.7
HMDB00097	Choline	12.3	14.9	3.8
HMDB00108	Ethanol	44.2	51.9	12.7
HMDB00122	D-Glucose	5734.5	5472.3	63.4
HMDB00123	Glycine	133.2	214.7	12.7
HMDB00131	Glycerol	213.5	186.8	12.7
HMDB00142	Formic acid	12.4	11	10.1
HMDB00148	L-Glutamic acid	99.8	110.6	12.7
HMDB00157	Hypoxanthine	12.1	0	12.7
HMDB00158	L-Tyrosine	44.2	44.3	12.7
HMDB00159	L-Phenylalanine	56.8	66.5	12.7
HMDB00161	L-Alanine	330.7	328.9	25.4
HMDB00162	L-Proline	81	118.5	12.7
HMDB00167	L-Threonine	72.6	100.2	12.7
HMDB00168	L-Asparagine	55.1	0	38
HMDB00172	L-Isoleucine	33.8	47.3	12.7
HMDB00177	L-Histidine	10	26.1	12.7
HMDB00182	Lysine	121.3	115.3	12.7
HMDB00187	L-Serine	348.5	109.3	12.7
HMDB00190	L-Lactic acid	1638.1	1770.1	25.4
HMDB00191	L-Aspartic acid	57.4	38.9	31.7
HMDB00214	Ornithine	0	30.7	38
HMDB00243	Pyruvic acid	20.7	20.9	12.7
HMDB00254	Succinic acid	5.5	6.2	12.7
HMDB00357	3-Hydroxybutyric acid	18.9	21.2	12.7
HMDB00517	L-Arginine	100.7	162.2	12.7
HMDB00562	Creatinine	39.1	40	12.7
HMDB00641	L-Glutamine	263.2	273.9	12.7
HMDB00687	L-Leucine	83.6	100	12.7
HMDB00691	Malonic acid	6.4	8.2	25.4
HMDB00696	L-Methionine	4.2	15.4	12.7
HMDB00863	Isopropanol	37.8	30.7	12.7
HMDB00883	L-Valine	145.5	142.7	25.4
HMDB00929	L-Tryptophan	18.9	0	38
HMDB01659	Acetone	10.3	10.2	12.7
HMDB01873	Isobutyric acid	6.8	7.1	10.1
HMDB01875	Methanol	83.6	95.9	25.4
HMDB01881	Propylene glycol	0	7.7	12.7
HMDB04983	Dimethylsulfone	2.6	6.1	12.7
