# Supplementary material for: Accurate, Fully-Automated NMR Spectral Profiling for Metabolomics
Source: PLoS One. 2015 May 27;10(5):e0124219. doi: 10.1371/journal.pone.0124219 (PMC4446368; doi:10.1371/journal.pone.0124219)
Supplement: S1 Dataset — (ZIP) [file pone.0124219.s004.zip › Bayesil_Data/Tables/Biological_Serum/biological_serum_47.csv]

HMDB ID	Compound Name	Bayesil (µM)	Expert (µM)	Threshold (µM)
-	DSS	794.8	794.8	1.2
HMDB00001	1-Methylhistidine	28.6	14.7	12.1
HMDB00008	2-Hydroxybutyrate	38	36.1	12.1
HMDB00042	Acetic acid	64.3	64.9	8.5
HMDB00043	Betaine	12	17.5	12.1
HMDB00060	Acetoacetate	0	2	12.1
HMDB00062	L-Carnitine	15.7	11.6	12.1
HMDB00064	Creatine	31.7	37.2	12.1
HMDB00094	Citric acid	97.7	82.7	12.1
HMDB00097	Choline	6.2	7.5	3.6
HMDB00108	Ethanol	4.3	13.1	12.1
HMDB00122	D-Glucose	3953.4	3943.6	60.6
HMDB00123	Glycine	112.9	125.4	12.1
HMDB00131	Glycerol	154.2	140.8	12.1
HMDB00142	Formic acid	9.8	0	9.7
HMDB00148	L-Glutamic acid	45.1	55.1	12.1
HMDB00157	Hypoxanthine	6.7	0	12.1
HMDB00158	L-Tyrosine	31.3	27.2	12.1
HMDB00159	L-Phenylalanine	36.1	35.7	12.1
HMDB00161	L-Alanine	253	246.6	24.2
HMDB00162	L-Proline	60.4	77.7	12.1
HMDB00167	L-Threonine	110.7	96.8	12.1
HMDB00168	L-Asparagine	34.9	0	36.3
HMDB00172	L-Isoleucine	23.3	31.1	12.1
HMDB00177	L-Histidine	35.5	33.6	12.1
HMDB00182	Lysine	75.9	83.6	12.1
HMDB00187	L-Serine	167	55	12.1
HMDB00190	L-Lactic acid	884.2	965.4	24.2
HMDB00191	L-Aspartic acid	45.6	18.5	30.3
HMDB00214	Ornithine	0	14.5	36.3
HMDB00243	Pyruvic acid	17.7	23.5	12.1
HMDB00254	Succinic acid	3.8	4.8	12.1
HMDB00357	3-Hydroxybutyric acid	274.7	292.9	12.1
HMDB00517	L-Arginine	55.2	110.3	12.1
HMDB00562	Creatinine	35.5	29.7	12.1
HMDB00641	L-Glutamine	257.7	323.6	12.1
HMDB00687	L-Leucine	48.8	49.9	12.1
HMDB00691	Malonic acid	8.1	6.5	24.2
HMDB00696	L-Methionine	20.4	14.6	12.1
HMDB00863	Isopropanol	10.8	9.8	12.1
HMDB00883	L-Valine	93.8	102.5	24.2
HMDB00929	L-Tryptophan	6.4	0	36.3
HMDB01659	Acetone	83.2	84.4	12.1
HMDB01873	Isobutyric acid	5.2	3.5	9.7
HMDB01875	Methanol	48.1	49	24.2
HMDB01881	Propylene glycol	6.2	6.8	12.1
HMDB04983	Dimethylsulfone	2.4	2.7	12.1
