# Supplementary material for: Accurate, Fully-Automated NMR Spectral Profiling for Metabolomics
Source: PLoS One. 2015 May 27;10(5):e0124219. doi: 10.1371/journal.pone.0124219 (PMC4446368; doi:10.1371/journal.pone.0124219)
Supplement: S1 Dataset — (ZIP) [file pone.0124219.s004.zip › Bayesil_Data/Tables/Biological_Serum/biological_serum_48.csv]

HMDB ID	Compound Name	Bayesil (µM)	Expert (µM)	Threshold (µM)
-	DSS	794	794	1
HMDB00001	1-Methylhistidine	18	29.7	9.6
HMDB00008	2-Hydroxybutyrate	8	8.8	9.6
HMDB00042	Acetic acid	32.6	38.3	6.7
HMDB00043	Betaine	21.3	21.9	9.6
HMDB00060	Acetoacetate	2.2	4.5	9.6
HMDB00062	L-Carnitine	12.4	16.5	9.6
HMDB00064	Creatine	31.4	35.2	9.6
HMDB00094	Citric acid	68.8	61.1	9.6
HMDB00097	Choline	6.9	8.4	2.9
HMDB00108	Ethanol	7.9	8.7	9.6
HMDB00122	D-Glucose	3125.5	3031.3	47.8
HMDB00123	Glycine	126.4	139.5	9.6
HMDB00131	Glycerol	111.4	76.5	9.6
HMDB00142	Formic acid	10.6	0	7.7
HMDB00148	L-Glutamic acid	43.9	60.1	9.6
HMDB00157	Hypoxanthine	8.4	0	9.6
HMDB00158	L-Tyrosine	32.7	35.4	9.6
HMDB00159	L-Phenylalanine	39.5	46.3	9.6
HMDB00161	L-Alanine	226.7	228.9	19.1
HMDB00162	L-Proline	97.5	126.7	9.6
HMDB00167	L-Threonine	62.5	85.7	9.6
HMDB00168	L-Asparagine	38.9	0	28.7
HMDB00172	L-Isoleucine	27.2	35.9	9.6
HMDB00177	L-Histidine	57.9	34.4	9.6
HMDB00182	Lysine	67.7	112.6	9.6
HMDB00187	L-Serine	256.6	91.5	9.6
HMDB00190	L-Lactic acid	606.3	671.8	19.1
HMDB00191	L-Aspartic acid	49.8	16.1	23.9
HMDB00214	Ornithine	10.6	38.1	28.7
HMDB00243	Pyruvic acid	37.6	39.5	9.6
HMDB00254	Succinic acid	3.4	3.8	9.6
HMDB00357	3-Hydroxybutyric acid	19.2	19.5	9.6
HMDB00517	L-Arginine	42.3	92.2	9.6
HMDB00562	Creatinine	37.2	37.7	9.6
HMDB00641	L-Glutamine	270.6	294.4	9.6
HMDB00687	L-Leucine	50.5	62	9.6
HMDB00691	Malonic acid	4.8	10.9	19.1
HMDB00696	L-Methionine	20.9	13.5	9.6
HMDB00863	Isopropanol	3.5	3.6	9.6
HMDB00883	L-Valine	100.2	111.9	19.1
HMDB00929	L-Tryptophan	7.5	0	28.7
HMDB01659	Acetone	17	17.8	9.6
HMDB01873	Isobutyric acid	3.5	4.9	7.7
HMDB01875	Methanol	50	46.2	19.1
HMDB01881	Propylene glycol	8	8	9.6
HMDB04983	Dimethylsulfone	2.8	4.2	9.6
