# Supplementary material for: Accurate, Fully-Automated NMR Spectral Profiling for Metabolomics
Source: PLoS One. 2015 May 27;10(5):e0124219. doi: 10.1371/journal.pone.0124219 (PMC4446368; doi:10.1371/journal.pone.0124219)
Supplement: S1 Dataset — (ZIP) [file pone.0124219.s004.zip › Bayesil_Data/Tables/Biological_Serum/biological_serum_49.csv]

HMDB ID	Compound Name	Bayesil (µM)	Expert (µM)	Threshold (µM)
-	DSS	795.7	795.7	1.1
HMDB00001	1-Methylhistidine	35.4	13.4	11
HMDB00008	2-Hydroxybutyrate	16.1	19.3	11
HMDB00042	Acetic acid	41.6	48.7	7.7
HMDB00043	Betaine	21.2	17.2	11
HMDB00060	Acetoacetate	1.9	1.4	11
HMDB00062	L-Carnitine	23.1	18.2	11
HMDB00064	Creatine	28	36.3	11
HMDB00094	Citric acid	98.2	69.9	11
HMDB00097	Choline	7.9	7.5	3.3
HMDB00108	Ethanol	19.8	14.4	11
HMDB00122	D-Glucose	2629.5	2818.8	55.2
HMDB00123	Glycine	100.6	114.6	11
HMDB00131	Glycerol	92.8	61.3	11
HMDB00142	Formic acid	10.8	0	8.8
HMDB00148	L-Glutamic acid	61.9	71.5	11
HMDB00157	Hypoxanthine	8.9	0	11
HMDB00158	L-Tyrosine	45.7	42.2	11
HMDB00159	L-Phenylalanine	40.4	46.4	11
HMDB00161	L-Alanine	285.3	282.7	22.1
HMDB00162	L-Proline	135.4	112.8	11
HMDB00167	L-Threonine	96.5	109.8	11
HMDB00168	L-Asparagine	10.8	0	33.1
HMDB00172	L-Isoleucine	32.7	45.9	11
HMDB00177	L-Histidine	52.4	46.8	11
HMDB00182	Lysine	121.1	124	11
HMDB00187	L-Serine	211.5	83.8	11
HMDB00190	L-Lactic acid	1860.8	2075.9	22.1
HMDB00191	L-Aspartic acid	29.8	0	27.6
HMDB00214	Ornithine	0	21.8	33.1
HMDB00243	Pyruvic acid	75.4	74.7	11
HMDB00254	Succinic acid	2.6	3	11
HMDB00357	3-Hydroxybutyric acid	22.6	19.2	11
HMDB00517	L-Arginine	55.9	88	11
HMDB00562	Creatinine	51.5	44.7	11
HMDB00641	L-Glutamine	239.2	234.2	11
HMDB00687	L-Leucine	68.1	72.2	11
HMDB00691	Malonic acid	1.6	4.8	22.1
HMDB00696	L-Methionine	16.3	14.1	11
HMDB00863	Isopropanol	5.6	4.9	11
HMDB00883	L-Valine	142.3	164	22.1
HMDB00929	L-Tryptophan	7	0	33.1
HMDB01659	Acetone	15.4	15.5	11
HMDB01873	Isobutyric acid	7.1	8.8	8.8
HMDB01875	Methanol	101.9	97.9	22.1
HMDB01881	Propylene glycol	7.8	5	11
HMDB04983	Dimethylsulfone	0.2	2	11
