# Supplementary material for: Accurate, Fully-Automated NMR Spectral Profiling for Metabolomics
Source: PLoS One. 2015 May 27;10(5):e0124219. doi: 10.1371/journal.pone.0124219 (PMC4446368; doi:10.1371/journal.pone.0124219)
Supplement: S1 Dataset — (ZIP) [file pone.0124219.s004.zip › Bayesil_Data/Tables/Biological_Serum/biological_serum_5.csv]

HMDB ID	Compound Name	Bayesil (µM)	Expert (µM)	Threshold (µM)
-	DSS	797.7	797.7	1
HMDB00001	1-Methylhistidine	73.9	21.8	9.6
HMDB00008	2-Hydroxybutyrate	10.4	11.9	9.6
HMDB00042	Acetic acid	42.6	44.5	6.7
HMDB00043	Betaine	13	17.8	9.6
HMDB00060	Acetoacetate	3.9	3.4	9.6
HMDB00062	L-Carnitine	20.9	13.4	9.6
HMDB00064	Creatine	17.6	24.9	9.6
HMDB00094	Citric acid	65.3	58.9	9.6
HMDB00097	Choline	7.1	6.3	2.9
HMDB00108	Ethanol	18	7.2	9.6
HMDB00122	D-Glucose	3475.7	3444.3	48.2
HMDB00123	Glycine	165.3	192.3	9.6
HMDB00131	Glycerol	98.4	64.1	9.6
HMDB00142	Formic acid	9.7	0	7.7
HMDB00148	L-Glutamic acid	72.3	82	9.6
HMDB00157	Hypoxanthine	11.7	0	9.6
HMDB00158	L-Tyrosine	29.8	29	9.6
HMDB00159	L-Phenylalanine	37.1	32.1	9.6
HMDB00161	L-Alanine	198	200.4	19.3
HMDB00162	L-Proline	114.9	100.4	9.6
HMDB00167	L-Threonine	113.4	71.6	9.6
HMDB00168	L-Asparagine	0	0	28.9
HMDB00172	L-Isoleucine	24.9	33.6	9.6
HMDB00177	L-Histidine	17.5	36.1	9.6
HMDB00182	Lysine	70.6	65.6	9.6
HMDB00187	L-Serine	125.9	97.3	9.6
HMDB00190	L-Lactic acid	507.9	565.9	19.3
HMDB00191	L-Aspartic acid	35	0	24.1
HMDB00214	Ornithine	1.7	24.4	28.9
HMDB00243	Pyruvic acid	33.4	34.9	9.6
HMDB00254	Succinic acid	3.1	2.6	9.6
HMDB00357	3-Hydroxybutyric acid	21.8	21.4	9.6
HMDB00517	L-Arginine	53.5	56.3	9.6
HMDB00562	Creatinine	36.7	33.9	9.6
HMDB00641	L-Glutamine	258.3	271.2	9.6
HMDB00687	L-Leucine	45	52.1	9.6
HMDB00691	Malonic acid	8.2	12.5	19.3
HMDB00696	L-Methionine	9.5	12	9.6
HMDB00863	Isopropanol	9	6	9.6
HMDB00883	L-Valine	91	100.3	19.3
HMDB00929	L-Tryptophan	17.4	0	28.9
HMDB01659	Acetone	22.8	22.5	9.6
HMDB01873	Isobutyric acid	4	4	7.7
HMDB01875	Methanol	46.6	41.1	19.3
HMDB01881	Propylene glycol	7.8	5.1	9.6
HMDB04983	Dimethylsulfone	3.5	6.4	9.6
