# Supplementary material for: Accurate, Fully-Automated NMR Spectral Profiling for Metabolomics
Source: PLoS One. 2015 May 27;10(5):e0124219. doi: 10.1371/journal.pone.0124219 (PMC4446368; doi:10.1371/journal.pone.0124219)
Supplement: S1 Dataset — (ZIP) [file pone.0124219.s004.zip › Bayesil_Data/Tables/Biological_Serum/biological_serum_6.csv]

HMDB ID	Compound Name	Bayesil (µM)	Expert (µM)	Threshold (µM)
-	DSS	797.5	797.5	1.1
HMDB00001	1-Methylhistidine	21	10.1	10.6
HMDB00008	2-Hydroxybutyrate	19.2	19.5	10.6
HMDB00042	Acetic acid	50.1	53.2	7.4
HMDB00043	Betaine	20.1	16.7	10.6
HMDB00060	Acetoacetate	2.6	0.8	10.6
HMDB00062	L-Carnitine	31.1	27	10.6
HMDB00064	Creatine	18.7	26.1	10.6
HMDB00094	Citric acid	65.1	62	10.6
HMDB00097	Choline	9.7	10.5	3.2
HMDB00108	Ethanol	11.5	12.4	10.6
HMDB00122	D-Glucose	3051.8	3290.2	53.1
HMDB00123	Glycine	185.5	208.3	10.6
HMDB00131	Glycerol	149.6	132.2	10.6
HMDB00142	Formic acid	7.4	0	8.5
HMDB00148	L-Glutamic acid	69	56.6	10.6
HMDB00157	Hypoxanthine	11	0	10.6
HMDB00158	L-Tyrosine	35.4	27.5	10.6
HMDB00159	L-Phenylalanine	38.1	34.4	10.6
HMDB00161	L-Alanine	195.3	192.4	21.2
HMDB00162	L-Proline	85.6	55.5	10.6
HMDB00167	L-Threonine	93.4	64.7	10.6
HMDB00168	L-Asparagine	44.1	0	31.9
HMDB00172	L-Isoleucine	27.9	32.2	10.6
HMDB00177	L-Histidine	40.7	38.7	10.6
HMDB00182	Lysine	59.6	78.3	10.6
HMDB00187	L-Serine	147.8	60.3	10.6
HMDB00190	L-Lactic acid	1029	1152.9	21.2
HMDB00191	L-Aspartic acid	39.7	16.6	26.6
HMDB00214	Ornithine	0	14.4	31.9
HMDB00243	Pyruvic acid	13.5	12.8	10.6
HMDB00254	Succinic acid	5.7	5.3	10.6
HMDB00357	3-Hydroxybutyric acid	28.5	29.7	10.6
HMDB00517	L-Arginine	69.5	67.2	10.6
HMDB00562	Creatinine	44.7	38	10.6
HMDB00641	L-Glutamine	266.2	266.4	10.6
HMDB00687	L-Leucine	57.3	57.1	10.6
HMDB00691	Malonic acid	12.8	11.9	21.2
HMDB00696	L-Methionine	10.8	10.2	10.6
HMDB00863	Isopropanol	12.1	12.1	10.6
HMDB00883	L-Valine	108.4	115.6	21.2
HMDB00929	L-Tryptophan	11.6	0	31.9
HMDB01659	Acetone	12	12.7	10.6
HMDB01873	Isobutyric acid	5	4	8.5
HMDB01875	Methanol	191	193.4	21.2
HMDB01881	Propylene glycol	10.5	5.9	10.6
HMDB04983	Dimethylsulfone	1.7	1.9	10.6
