# Supplementary material for: Accurate, Fully-Automated NMR Spectral Profiling for Metabolomics
Source: PLoS One. 2015 May 27;10(5):e0124219. doi: 10.1371/journal.pone.0124219 (PMC4446368; doi:10.1371/journal.pone.0124219)
Supplement: S1 Dataset — (ZIP) [file pone.0124219.s004.zip › Bayesil_Data/Tables/Biological_Serum/biological_serum_7.csv]

HMDB ID	Compound Name	Bayesil (µM)	Expert (µM)	Threshold (µM)
-	DSS	797.7	797.7	1.2
HMDB00001	1-Methylhistidine	34.1	27.5	12.2
HMDB00008	2-Hydroxybutyrate	28.3	38.7	12.2
HMDB00042	Acetic acid	54.5	64.8	8.6
HMDB00043	Betaine	16.6	14.2	12.2
HMDB00060	Acetoacetate	0	2.6	12.2
HMDB00062	L-Carnitine	22.6	23.2	12.2
HMDB00064	Creatine	30.3	44.4	12.2
HMDB00094	Citric acid	109.3	90.7	12.2
HMDB00097	Choline	7.7	10.7	3.7
HMDB00108	Ethanol	16.4	15.6	12.2
HMDB00122	D-Glucose	4291.6	4418.3	61.2
HMDB00123	Glycine	119.9	144.3	12.2
HMDB00131	Glycerol	88.8	89.6	12.2
HMDB00142	Formic acid	16.7	15.3	9.8
HMDB00148	L-Glutamic acid	162.2	174.3	12.2
HMDB00157	Hypoxanthine	13.3	0	12.2
HMDB00158	L-Tyrosine	38.9	38.8	12.2
HMDB00159	L-Phenylalanine	49.2	53.9	12.2
HMDB00161	L-Alanine	262.2	260.9	24.5
HMDB00162	L-Proline	89.9	90.3	12.2
HMDB00167	L-Threonine	66.7	47.5	12.2
HMDB00168	L-Asparagine	23.6	0	36.7
HMDB00172	L-Isoleucine	45.2	64.6	12.2
HMDB00177	L-Histidine	34.7	24.3	12.2
HMDB00182	Lysine	120.9	107.7	12.2
HMDB00187	L-Serine	36	56.7	12.2
HMDB00190	L-Lactic acid	1209	1317.8	24.5
HMDB00191	L-Aspartic acid	80.8	18.5	30.6
HMDB00214	Ornithine	0	30	36.7
HMDB00243	Pyruvic acid	62.3	64.3	12.2
HMDB00254	Succinic acid	3.4	5	12.2
HMDB00357	3-Hydroxybutyric acid	36	40.5	12.2
HMDB00517	L-Arginine	61.6	89.9	12.2
HMDB00562	Creatinine	38.9	42.2	12.2
HMDB00641	L-Glutamine	203.4	208.7	12.2
HMDB00687	L-Leucine	98.4	109.6	12.2
HMDB00691	Malonic acid	5.9	3.3	24.5
HMDB00696	L-Methionine	15.4	16.6	12.2
HMDB00863	Isopropanol	11.8	11.9	12.2
HMDB00883	L-Valine	147.1	165.7	24.5
HMDB00929	L-Tryptophan	12.2	0	36.7
HMDB01659	Acetone	24.3	25.4	12.2
HMDB01873	Isobutyric acid	4.7	6.9	9.8
HMDB01875	Methanol	96.8	95.1	24.5
HMDB01881	Propylene glycol	10.4	8.8	12.2
HMDB04983	Dimethylsulfone	2.6	3.7	12.2
