# Supplementary material for: Accurate, Fully-Automated NMR Spectral Profiling for Metabolomics
Source: PLoS One. 2015 May 27;10(5):e0124219. doi: 10.1371/journal.pone.0124219 (PMC4446368; doi:10.1371/journal.pone.0124219)
Supplement: S1 Dataset — (ZIP) [file pone.0124219.s004.zip › Bayesil_Data/Tables/Biological_Serum/biological_serum_8.csv]

HMDB ID	Compound Name	Bayesil (µM)	Expert (µM)	Threshold (µM)
-	DSS	794.3	794.3	1.2
HMDB00001	1-Methylhistidine	33.5	20.6	11.8
HMDB00008	2-Hydroxybutyrate	13.6	16.8	11.8
HMDB00042	Acetic acid	33.2	41.2	8.3
HMDB00043	Betaine	17.1	18.1	11.8
HMDB00060	Acetoacetate	0	0.9	11.8
HMDB00062	L-Carnitine	23.3	20.9	11.8
HMDB00064	Creatine	14.1	22.3	11.8
HMDB00094	Citric acid	79.3	72.1	11.8
HMDB00097	Choline	6.1	7.6	3.5
HMDB00108	Ethanol	16.7	17.5	11.8
HMDB00122	D-Glucose	3161.2	3444.7	58.9
HMDB00123	Glycine	177.7	198	11.8
HMDB00131	Glycerol	102.9	88	11.8
HMDB00142	Formic acid	9.4	5.5	9.4
HMDB00148	L-Glutamic acid	90.8	98.1	11.8
HMDB00157	Hypoxanthine	9.9	0	11.8
HMDB00158	L-Tyrosine	49.3	42.1	11.8
HMDB00159	L-Phenylalanine	35.7	35.4	11.8
HMDB00161	L-Alanine	357.8	381.5	23.6
HMDB00162	L-Proline	110.5	104.2	11.8
HMDB00167	L-Threonine	141.6	123.1	11.8
HMDB00168	L-Asparagine	60.5	0	35.4
HMDB00172	L-Isoleucine	41	55.6	11.8
HMDB00177	L-Histidine	37.5	40.6	11.8
HMDB00182	Lysine	78.5	92.9	11.8
HMDB00187	L-Serine	306.1	129	11.8
HMDB00190	L-Lactic acid	808.7	919.4	23.6
HMDB00191	L-Aspartic acid	35.1	0	29.5
HMDB00214	Ornithine	0	29.3	35.4
HMDB00243	Pyruvic acid	31	29.4	11.8
HMDB00254	Succinic acid	2.3	2.4	11.8
HMDB00357	3-Hydroxybutyric acid	17.8	16.2	11.8
HMDB00517	L-Arginine	53.1	65.6	11.8
HMDB00562	Creatinine	52.6	53.8	11.8
HMDB00641	L-Glutamine	298	281.3	11.8
HMDB00687	L-Leucine	73.7	89.7	11.8
HMDB00691	Malonic acid	7.9	11.6	23.6
HMDB00696	L-Methionine	20.9	24.4	11.8
HMDB00863	Isopropanol	14.1	13.6	11.8
HMDB00883	L-Valine	125.7	138.5	23.6
HMDB00929	L-Tryptophan	18.4	0	35.4
HMDB01659	Acetone	10.6	10	11.8
HMDB01873	Isobutyric acid	6	8.8	9.4
HMDB01875	Methanol	95.9	95.2	23.6
HMDB01881	Propylene glycol	4.1	4.4	11.8
HMDB04983	Dimethylsulfone	1.7	3.2	11.8
