# Supplementary material for: Accurate, Fully-Automated NMR Spectral Profiling for Metabolomics
Source: PLoS One. 2015 May 27;10(5):e0124219. doi: 10.1371/journal.pone.0124219 (PMC4446368; doi:10.1371/journal.pone.0124219)
Supplement: S1 Dataset — (ZIP) [file pone.0124219.s004.zip › Bayesil_Data/Tables/Biological_Serum/biological_serum_9.csv]

HMDB ID	Compound Name	Bayesil (µM)	Expert (µM)	Threshold (µM)
-	DSS	796.1	796.1	1.2
HMDB00001	1-Methylhistidine	31.1	22.2	11.7
HMDB00008	2-Hydroxybutyrate	13	14.2	11.7
HMDB00042	Acetic acid	35.9	43.9	8.2
HMDB00043	Betaine	11.5	14.8	11.7
HMDB00060	Acetoacetate	1.9	1.2	11.7
HMDB00062	L-Carnitine	20.7	21.3	11.7
HMDB00064	Creatine	21.5	27.7	11.7
HMDB00094	Citric acid	81.2	70.6	11.7
HMDB00097	Choline	6.2	7	3.5
HMDB00108	Ethanol	15.9	12.1	11.7
HMDB00122	D-Glucose	3906.2	3928.7	58.5
HMDB00123	Glycine	130.1	149.6	11.7
HMDB00131	Glycerol	48.6	74.2	11.7
HMDB00142	Formic acid	14	10.5	9.4
HMDB00148	L-Glutamic acid	82.9	80.5	11.7
HMDB00157	Hypoxanthine	7.3	0	11.7
HMDB00158	L-Tyrosine	36.5	32.2	11.7
HMDB00159	L-Phenylalanine	44.2	44.9	11.7
HMDB00161	L-Alanine	273.4	270.3	23.4
HMDB00162	L-Proline	80.8	92.3	11.7
HMDB00167	L-Threonine	139.3	104.5	11.7
HMDB00168	L-Asparagine	29.9	0	35.1
HMDB00172	L-Isoleucine	43.5	54	11.7
HMDB00177	L-Histidine	14.1	37.9	11.7
HMDB00182	Lysine	98.1	70.4	11.7
HMDB00187	L-Serine	201.5	123.4	11.7
HMDB00190	L-Lactic acid	1035.1	1149	23.4
HMDB00191	L-Aspartic acid	39	22.6	29.2
HMDB00214	Ornithine	0.9	27.9	35.1
HMDB00243	Pyruvic acid	30.5	27.3	11.7
HMDB00254	Succinic acid	5.2	4.4	11.7
HMDB00357	3-Hydroxybutyric acid	16.2	16.3	11.7
HMDB00517	L-Arginine	65.2	98.1	11.7
HMDB00562	Creatinine	60	63.8	11.7
HMDB00641	L-Glutamine	244	226.3	11.7
HMDB00687	L-Leucine	77	85	11.7
HMDB00691	Malonic acid	4.7	8.9	23.4
HMDB00696	L-Methionine	16.2	21.8	11.7
HMDB00863	Isopropanol	16.5	17.1	11.7
HMDB00883	L-Valine	129.4	141.7	23.4
HMDB00929	L-Tryptophan	10.2	0	35.1
HMDB01659	Acetone	13.8	14	11.7
HMDB01873	Isobutyric acid	2.1	3.7	9.4
HMDB01875	Methanol	71	71.6	23.4
HMDB01881	Propylene glycol	0	7.4	11.7
HMDB04983	Dimethylsulfone	1.8	4	11.7
