# Supplementary material for: Accurate, Fully-Automated NMR Spectral Profiling for Metabolomics
Source: PLoS One. 2015 May 27;10(5):e0124219. doi: 10.1371/journal.pone.0124219 (PMC4446368; doi:10.1371/journal.pone.0124219)
Supplement: S1 Dataset — (ZIP) [file pone.0124219.s004.zip › Bayesil_Data/Tables/Computer_Generated_CSF/comp_gen_csf_1.csv]

HMDB ID	Compound Name	Bayesil (µM)	Expert (µM)	Truth (µM)
HMDB00177	L-Histidine	341.4	484.9	336.8
HMDB00696	L-Methionine	210.9	187.8	141.9
HMDB00267	Pyroglutamic acid	217	402.3	214.5
HMDB00754	3-Hydroxyisovaleric acid	0	90.2	71.3
HMDB00223	Oxalacetic acid	1321.6	0	313.2
HMDB00243	Pyruvic acid	1172.2	2236.9	2095.9
HMDB00087	Dimethylamine	51.9	0	54
HMDB00169	Mannose	768.9	0	143.1
HMDB00182	L-Lysine	852.8	882.8	846.5
HMDB00562	Creatinine	642.4	775.4	730.1
HMDB00187	L-Serine	586.5	776.2	655.8
HMDB00044	Ascorbic acid	951.2	0	200.7
HMDB00161	L-Alanine	209.8	177	200.7
HMDB00167	L-Threonine	277.5	578.4	349.4
HMDB00042	Acetic acid	1529.8	1564.4	1560.4
-	DSS	1003.5	1003.5	1003.5
HMDB00064	Creatine	672.4	556.8	590.5
HMDB00060	Acetoacetic acid	359	372	366.4
HMDB00142	Formic acid	376.1	442	354.5
HMDB00008	2-Hydroxybutyrate	788	764.8	792.4
HMDB00023	3-Hydroxyisobutyric acid	73.9	0	87.6
HMDB00407	2-Hydroxyisovaleric acid	88.3	83.6	87.7
HMDB00148	L-Glutamic acid	651.5	328	200.7
HMDB00208	2-Oxoglutaric acid	165.9	250.9	155.2
HMDB00097	Choline	91.3	116.6	84.9
HMDB04983	Dimethyl sulfone	56.4	47.3	52.8
HMDB00687	L-Leucine	246.1	246.9	243.6
HMDB00863	Isopropanol	730.3	2053.2	2182.5
HMDB00094	Citric acid	1250.2	1273.2	1232.9
HMDB01659	Acetone	574.6	578.4	572.1
HMDB00254	Succinic acid	0	148.7	123
HMDB00929	L-Tryptophan	0	141	114
HMDB00211	Myoinositol	2401.8	2082	2132.2
HMDB00190	L-Lactic acid	25725	25935.8	26039.5
HMDB00883	L-Valine	327.7	295.4	308.6
HMDB02712	1,5-Anhydrosorbitol	891.3	477	340.6
HMDB01881	Propylene glycol	1848.8	1794.8	1817.7
HMDB00660	Fructose	4573.6	5171.5	4787.2
HMDB00641	L-Glutamine	9067.9	8958.4	9590.7
HMDB00172	L-Isoleucine	42.8	49.2	46.8
HMDB00122	Glucose	44138.8	45451.2	45420.1
HMDB00131	Glycerol	592.6	921.2	758.8
HMDB01875	Methanol	1881.6	2338.2	2344.3
HMDB00019	Alpha-ketoisovaleric acid	97.1	106.2	119.7
HMDB00357	3-Hydroxybutyric acid	3827.4	1612.2	1446.6
HMDB00292	Xanthine	266.4	218.4	322.3
HMDB00294	Urea	0	0	0
HMDB00158	L-Tyrosine	644.9	672.7	648.2
HMDB00159	L-Phenylalanine	0	0	0
