# Supplementary material for: Accurate, Fully-Automated NMR Spectral Profiling for Metabolomics
Source: PLoS One. 2015 May 27;10(5):e0124219. doi: 10.1371/journal.pone.0124219 (PMC4446368; doi:10.1371/journal.pone.0124219)
Supplement: S1 Dataset — (ZIP) [file pone.0124219.s004.zip › Bayesil_Data/Tables/Computer_Generated_CSF/comp_gen_csf_2.csv]

HMDB ID	Compound Name	Bayesil (µM)	Expert (µM)	Truth (µM)
HMDB00177	L-Histidine	0	0	0
HMDB00696	L-Methionine	52.1	0	60.6
HMDB00267	Pyroglutamic acid	1052	1704.6	1139.4
HMDB00754	3-Hydroxyisovaleric acid	0	0	100.1
HMDB00223	Oxalacetic acid	638.2	668	708.6
HMDB00243	Pyruvic acid	1459.8	1738.3	1685.3
HMDB00087	Dimethylamine	26	24.8	25.1
HMDB00169	Mannose	859.7	0	126.8
HMDB00182	L-Lysine	636.9	596.3	611.2
HMDB00562	Creatinine	1043.2	1066.1	1041.1
HMDB00187	L-Serine	480	528.7	625.1
HMDB00044	Ascorbic acid	449.3	202.5	200.5
HMDB00161	L-Alanine	202.3	166.9	200.5
HMDB00167	L-Threonine	619.3	816.9	624.2
HMDB00042	Acetic acid	2072.8	2048.7	2089.6
-	DSS	1002.4	1002.4	1002.4
HMDB00064	Creatine	726.5	757.8	725
HMDB00060	Acetoacetic acid	22	35.8	0
HMDB00142	Formic acid	13.7	0	0
HMDB00008	2-Hydroxybutyrate	1026.6	914	1032.6
HMDB00023	3-Hydroxyisobutyric acid	43.6	0	38.6
HMDB00407	2-Hydroxyisovaleric acid	177	136.9	181.4
HMDB00148	L-Glutamic acid	587.8	440.5	200.5
HMDB00208	2-Oxoglutaric acid	106.1	0	0
HMDB00097	Choline	69.2	70.4	72.5
HMDB04983	Dimethyl sulfone	42.7	28.5	32.6
HMDB00687	L-Leucine	97.8	129.8	90.1
HMDB00863	Isopropanol	299.3	1316.7	1329.8
HMDB00094	Citric acid	3119.2	3094.8	3103.2
HMDB01659	Acetone	14.6	0	0
HMDB00254	Succinic acid	78.4	82.6	83.3
HMDB00929	L-Tryptophan	78.7	0	105.4
HMDB00211	Myoinositol	864	816.7	1154.4
HMDB00190	L-Lactic acid	26141.6	25975.5	26238.1
HMDB00883	L-Valine	619.2	584.2	622.7
HMDB02712	1,5-Anhydrosorbitol	731	514.4	389.7
HMDB01881	Propylene glycol	1560.2	1507.7	1580.4
HMDB00660	Fructose	4013.7	2630.5	3838.3
HMDB00641	L-Glutamine	13259.8	12806.4	13353.3
HMDB00172	L-Isoleucine	226.7	203.2	214.9
HMDB00122	Glucose	68878.2	68238.5	69514
HMDB00131	Glycerol	700.2	713.9	699.6
HMDB01875	Methanol	0	0	0
HMDB00019	Alpha-ketoisovaleric acid	115.1	61.1	103.5
HMDB00357	3-Hydroxybutyric acid	1948.2	596.5	686.8
HMDB00292	Xanthine	312.5	395.3	337.9
HMDB00294	Urea	0	0	0
HMDB00158	L-Tyrosine	268	327.7	295
HMDB00159	L-Phenylalanine	392.6	429.4	407
