# Supplementary material for: Accurate, Fully-Automated NMR Spectral Profiling for Metabolomics
Source: PLoS One. 2015 May 27;10(5):e0124219. doi: 10.1371/journal.pone.0124219 (PMC4446368; doi:10.1371/journal.pone.0124219)
Supplement: S1 Dataset — (ZIP) [file pone.0124219.s004.zip › Bayesil_Data/Tables/Computer_Generated_CSF/comp_gen_csf_3.csv]

HMDB ID	Compound Name	Bayesil (µM)	Expert (µM)	Truth (µM)
HMDB00177	L-Histidine	443.6	521.1	481.2
HMDB00696	L-Methionine	124.6	0	136.1
HMDB00267	Pyroglutamic acid	340.2	471.6	279.6
HMDB00754	3-Hydroxyisovaleric acid	214.7	454.4	58.9
HMDB00223	Oxalacetic acid	334.4	0	476.6
HMDB00243	Pyruvic acid	1161.7	1098.6	1151.6
HMDB00087	Dimethylamine	18.5	0	34.7
HMDB00169	Mannose	980.8	0	459.7
HMDB00182	L-Lysine	335.1	391	202.2
HMDB00562	Creatinine	1003.9	938.3	1009.7
HMDB00187	L-Serine	997.6	559.7	920.9
HMDB00044	Ascorbic acid	491.3	0	200.3
HMDB00161	L-Alanine	196.7	166.3	200.3
HMDB00167	L-Threonine	1061.9	1101.9	1051.9
HMDB00042	Acetic acid	2096.4	2079.6	2114.6
-	DSS	1001.4	1001.4	1001.4
HMDB00064	Creatine	1292.1	1348.4	1376.9
HMDB00060	Acetoacetic acid	266.3	276.9	242.9
HMDB00142	Formic acid	777	734.5	796
HMDB00008	2-Hydroxybutyrate	146.1	119.3	145.4
HMDB00023	3-Hydroxyisobutyric acid	158.9	261	148.9
HMDB00407	2-Hydroxyisovaleric acid	80.6	0	95.5
HMDB00148	L-Glutamic acid	399.8	859.1	200.3
HMDB00208	2-Oxoglutaric acid	191.6	0	163.2
HMDB00097	Choline	114	109.5	108.9
HMDB04983	Dimethyl sulfone	50.7	57.2	38.5
HMDB00687	L-Leucine	341.3	251.3	334.1
HMDB00863	Isopropanol	2305.5	2329.6	2303.8
HMDB00094	Citric acid	6259.8	5411	6230.7
HMDB01659	Acetone	295.2	280.8	291.8
HMDB00254	Succinic acid	54	81.3	56.8
HMDB00929	L-Tryptophan	188.5	0	208.4
HMDB00211	Myoinositol	2292.7	2529.9	2454.2
HMDB00190	L-Lactic acid	43570.3	44002.4	44416.9
HMDB00883	L-Valine	0	0	0
HMDB02712	1,5-Anhydrosorbitol	603.4	306.6	287.5
HMDB01881	Propylene glycol	51.6	0	0
HMDB00660	Fructose	2160.3	1918.1	1916.2
HMDB00641	L-Glutamine	10135.3	9651.7	10079.9
HMDB00172	L-Isoleucine	183.7	145.2	184.2
HMDB00122	Glucose	45875.6	44994.7	46778.6
HMDB00131	Glycerol	892.2	306.7	636.8
HMDB01875	Methanol	698.7	627.1	690.1
HMDB00019	Alpha-ketoisovaleric acid	106	78.9	81.3
HMDB00357	3-Hydroxybutyric acid	1070.2	946.6	1041.4
HMDB00292	Xanthine	232.1	0	226.1
HMDB00294	Urea	0	0	0
HMDB00158	L-Tyrosine	128.4	203.7	191.4
HMDB00159	L-Phenylalanine	359.9	526.5	346.8
