# Supplementary material for: Accurate, Fully-Automated NMR Spectral Profiling for Metabolomics
Source: PLoS One. 2015 May 27;10(5):e0124219. doi: 10.1371/journal.pone.0124219 (PMC4446368; doi:10.1371/journal.pone.0124219)
Supplement: S1 Dataset — (ZIP) [file pone.0124219.s004.zip › Bayesil_Data/Tables/Computer_Generated_CSF/comp_gen_csf_4.csv]

HMDB ID	Compound Name	Bayesil (µM)	Expert (µM)	Truth (µM)
HMDB00177	L-Histidine	590.5	472.7	638.5
HMDB00696	L-Methionine	0	0	0
HMDB00267	Pyroglutamic acid	541.6	1020.7	635.2
HMDB00754	3-Hydroxyisovaleric acid	0	0	0
HMDB00223	Oxalacetic acid	1688.7	1769.8	778
HMDB00243	Pyruvic acid	715.5	704.1	1562.1
HMDB00087	Dimethylamine	47.8	0	36.3
HMDB00169	Mannose	1329.5	757.2	677.4
HMDB00182	L-Lysine	758.1	1074.9	726.2
HMDB00562	Creatinine	747.7	753.9	742.8
HMDB00187	L-Serine	1361.5	1608.2	1348.6
HMDB00044	Ascorbic acid	185.6	513.4	200
HMDB00161	L-Alanine	207.1	229.9	200
HMDB00167	L-Threonine	390.9	789.3	325.9
HMDB00042	Acetic acid	843.2	801.4	850
-	DSS	1000.1	1000.1	1000.1
HMDB00064	Creatine	870.5	870.6	876.6
HMDB00060	Acetoacetic acid	357.9	363.4	341.9
HMDB00142	Formic acid	424.1	438.6	430.1
HMDB00008	2-Hydroxybutyrate	1139.3	1048.8	1129.7
HMDB00023	3-Hydroxyisobutyric acid	13.1	0	0
HMDB00407	2-Hydroxyisovaleric acid	137.3	0	136.5
HMDB00148	L-Glutamic acid	387.3	490.9	200
HMDB00208	2-Oxoglutaric acid	63.1	0	36.7
HMDB00097	Choline	88	95.8	86.1
HMDB04983	Dimethyl sulfone	24.9	50.1	27.2
HMDB00687	L-Leucine	382.3	415.9	371.9
HMDB00863	Isopropanol	297.2	0	0
HMDB00094	Citric acid	2069.2	1699.2	2056.6
HMDB01659	Acetone	439.7	450	430.3
HMDB00254	Succinic acid	130.4	154.7	141.7
HMDB00929	L-Tryptophan	105.1	0	129.9
HMDB00211	Myoinositol	2222.2	1963.4	2019.6
HMDB00190	L-Lactic acid	26678.4	26867.5	26822.7
HMDB00883	L-Valine	198.4	243.1	196.1
HMDB02712	1,5-Anhydrosorbitol	1258.1	1413.1	1061.4
HMDB01881	Propylene glycol	2826.3	3230.6	3287.7
HMDB00660	Fructose	1213.2	1689.2	1062
HMDB00641	L-Glutamine	7888.1	7227.9	7829.2
HMDB00172	L-Isoleucine	160	196.7	154.4
HMDB00122	Glucose	60747.4	61596.3	60543.5
HMDB00131	Glycerol	982.2	1101.1	1077.8
HMDB01875	Methanol	1484.2	1499.6	1455
HMDB00019	Alpha-ketoisovaleric acid	68.4	44.7	60.9
HMDB00357	3-Hydroxybutyric acid	565.3	519.9	557.1
HMDB00292	Xanthine	270.2	799.3	266.5
HMDB00294	Urea	0	0	0
HMDB00158	L-Tyrosine	445.4	468.1	461.8
HMDB00159	L-Phenylalanine	104.6	177.1	140.5
