# Supplementary material for: Accurate, Fully-Automated NMR Spectral Profiling for Metabolomics
Source: PLoS One. 2015 May 27;10(5):e0124219. doi: 10.1371/journal.pone.0124219 (PMC4446368; doi:10.1371/journal.pone.0124219)
Supplement: S1 Dataset — (ZIP) [file pone.0124219.s004.zip › Bayesil_Data/Tables/Computer_Generated_CSF/comp_gen_csf_5.csv]

HMDB ID	Compound Name	Bayesil (µM)	Expert (µM)	Truth (µM)
HMDB00177	L-Histidine	0	0	0
HMDB00696	L-Methionine	0	0	0
HMDB00267	Pyroglutamic acid	770	1166.7	693.1
HMDB00754	3-Hydroxyisovaleric acid	80	123.4	62.1
HMDB00223	Oxalacetic acid	895.2	0	1061.3
HMDB00243	Pyruvic acid	161.3	948.6	80.1
HMDB00087	Dimethylamine	13.6	0	0
HMDB00169	Mannose	1746.9	1177.7	744
HMDB00182	L-Lysine	584.4	722.6	479
HMDB00562	Creatinine	835.8	634.1	1043.7
HMDB00187	L-Serine	541.8	884.8	741.1
HMDB00044	Ascorbic acid	77.7	0	200
HMDB00161	L-Alanine	216.5	183.3	200
HMDB00167	L-Threonine	1042.3	1952.7	989.2
HMDB00042	Acetic acid	398.5	388.7	403.2
-	DSS	1000.2	1000.2	1000.2
HMDB00064	Creatine	663.2	760.1	534.6
HMDB00060	Acetoacetic acid	215.6	212	236.2
HMDB00142	Formic acid	1153	1023.9	1133.9
HMDB00008	2-Hydroxybutyrate	740.8	674.2	751
HMDB00023	3-Hydroxyisobutyric acid	47.5	0	43.6
HMDB00407	2-Hydroxyisovaleric acid	173.5	190.6	185.9
HMDB00148	L-Glutamic acid	406.1	570.7	200
HMDB00208	2-Oxoglutaric acid	251.6	258	216.6
HMDB00097	Choline	61.6	89.9	69
HMDB04983	Dimethyl sulfone	49.2	57.2	35.6
HMDB00687	L-Leucine	550.3	613	542.4
HMDB00863	Isopropanol	2432.7	2383.6	2439.9
HMDB00094	Citric acid	4719.9	4083.7	4708.9
HMDB01659	Acetone	747.4	740.9	746.8
HMDB00254	Succinic acid	91.6	76.8	101.3
HMDB00929	L-Tryptophan	108.4	0	163.1
HMDB00211	Myoinositol	1928.5	1250.2	2217.4
HMDB00190	L-Lactic acid	33381.7	33811.8	33896.8
HMDB00883	L-Valine	293.5	290.2	287.7
HMDB02712	1,5-Anhydrosorbitol	713.1	947.4	560
HMDB01881	Propylene glycol	0	0	0
HMDB00660	Fructose	4613.4	4477.7	4039.3
HMDB00641	L-Glutamine	12601.5	12005.6	12661.2
HMDB00172	L-Isoleucine	0	0	0
HMDB00122	Glucose	73485.8	73573.2	74104.4
HMDB00131	Glycerol	1087.9	0	1005.9
HMDB01875	Methanol	317.4	423.2	305.3
HMDB00019	Alpha-ketoisovaleric acid	0	0	21.9
HMDB00357	3-Hydroxybutyric acid	440.2	578.8	439.4
HMDB00292	Xanthine	75.7	0	83.2
HMDB00294	Urea	0	0	0
HMDB00158	L-Tyrosine	0	0	0
HMDB00159	L-Phenylalanine	360.7	430	359.3
