# Supplementary material for: Accurate, Fully-Automated NMR Spectral Profiling for Metabolomics
Source: PLoS One. 2015 May 27;10(5):e0124219. doi: 10.1371/journal.pone.0124219 (PMC4446368; doi:10.1371/journal.pone.0124219)
Supplement: S1 Dataset — (ZIP) [file pone.0124219.s004.zip › Bayesil_Data/Tables/Computer_Generated_Serum/comp_gen_serum_1.csv]

HMDB ID	Compound Name	Bayesil (µM)	Expert (µM)	Truth (µM)
HMDB00177	L-Histidine	1820	2018.9	1818.5
HMDB00696	L-Methionine	395.3	416.6	391.1
HMDB00691	Malonic acid	117.9	0	136.3
HMDB00094	Citric acid	1292.7	1171.3	1274.3
HMDB00254	Succinic acid	98.2	89.7	100
HMDB00243	Pyruvic acid	127.4	149.1	121.9
HMDB00168	L-Asparagine	791.5	667.1	773.7
HMDB00562	Creatinine	901.4	992	936.3
HMDB00187	L-Serine	1786.7	1094.7	1708.8
HMDB00108	Ethanol	117.8	173.7	100
HMDB00162	L-Proline	2049.4	1806.5	1974.6
HMDB00161	L-Alanine	4289.9	4068.9	4320.8
HMDB00167	L-Threonine	2089.9	2035.8	2002
HMDB00042	Acetic acid	447.9	539.3	454.6
HMDB00043	Betaine	855.7	959.3	859.6
-	DSS	999.5	999.5	999.5
HMDB00001	1-Methylhistidine	70.8	0	100
HMDB00064	Creatine	172.7	53.8	153.6
HMDB00062	L-Carnitine	376.7	374.3	375.9
HMDB00060	Acetoacetic acid	697.9	699.3	695
HMDB00142	Formic acid	274.7	262.6	285.2
HMDB00008	2-Hydroxybutyrate	250.7	252.8	239.2
HMDB00123	Glycine	3524	3662.5	3535.3
HMDB00148	L-Glutamic acid	988.3	816.4	995.5
HMDB00097	Choline	0	59.4	0
HMDB04983	Dimethyl sulfone	109.8	101.7	100
HMDB00687	L-Leucine	980.3	899.7	976.7
HMDB00863	Isopropanol	200.8	0	641.6
HMDB00157	Hypoxanthine	430.5	442.9	420
HMDB00182	L-Lysine	1320.6	1390	1336.7
HMDB01659	Acetone	0	0	0
HMDB00517	L-Arginine	1343.2	1188.6	1258.5
HMDB00929	L-Tryptophan	622.5	647.9	648
HMDB00214	Ornithine	683.1	441.9	662.3
HMDB00190	L-Lactic acid	11810.4	11939.5	11829.4
HMDB00191	L-Aspartic acid	180.9	0	151.8
HMDB01881	Propylene glycol	825.3	1193	30.3
HMDB00641	L-Glutamine	5792.2	5637.5	5811.4
HMDB00172	L-Isoleucine	577.5	637.8	590.9
HMDB00122	Glucose	47218.1	47495.4	47566.8
HMDB00131	Glycerol	3407.7	3518.2	3406.7
HMDB01875	Methanol	1042.7	1033	1023.1
HMDB01873	Isobutyric-acid	104	110.4	100
HMDB00357	3-Hydroxybutyric acid	791.9	802.9	793.4
HMDB00883	L-Valine	2189.9	2208.4	2194
HMDB00294	Urea	79521.7	53835.8	79844.6
HMDB00158	L-Tyrosine	650.7	662.1	655.4
HMDB00159	L-Phenylalanine	886.6	890.5	871
