# Supplementary material for: Accurate, Fully-Automated NMR Spectral Profiling for Metabolomics
Source: PLoS One. 2015 May 27;10(5):e0124219. doi: 10.1371/journal.pone.0124219 (PMC4446368; doi:10.1371/journal.pone.0124219)
Supplement: S1 Dataset — (ZIP) [file pone.0124219.s004.zip › Bayesil_Data/Tables/Computer_Generated_Serum/comp_gen_serum_2.csv]

HMDB ID	Compound Name	Bayesil (µM)	Expert (µM)	Truth (µM)
HMDB00177	L-Histidine	1050	1120.6	1081.6
HMDB00696	L-Methionine	335.3	312.7	334.2
HMDB00691	Malonic acid	64.1	0	159.8
HMDB00094	Citric acid	962.1	921.9	939
HMDB00254	Succinic acid	96.7	48.3	100.1
HMDB00243	Pyruvic acid	570.9	566.3	554.5
HMDB00168	L-Asparagine	895.3	775.8	836.4
HMDB00562	Creatinine	1191.7	1174.2	1187
HMDB00187	L-Serine	1393.4	841.1	1208.6
HMDB00108	Ethanol	120.1	75.9	100.1
HMDB00162	L-Proline	1456.7	1800.3	1579
HMDB00161	L-Alanine	4344.2	4056.3	4329.9
HMDB00167	L-Threonine	1522.7	2061.4	1434.7
HMDB00042	Acetic acid	659.2	623.4	674.5
HMDB00043	Betaine	949.4	968.8	913
-	DSS	1001.4	1001.4	1001.4
HMDB00001	1-Methylhistidine	183	0	100.1
HMDB00064	Creatine	337.6	344.1	329.4
HMDB00062	L-Carnitine	428.8	432.8	456.1
HMDB00060	Acetoacetic acid	1213.7	1239.6	1221.7
HMDB00142	Formic acid	338.5	322	323
HMDB00008	2-Hydroxybutyrate	359.9	349.4	358.4
HMDB00123	Glycine	3127.4	3080.6	3175.6
HMDB00148	L-Glutamic acid	1057.7	846.9	805.8
HMDB00097	Choline	311.3	291.7	260.2
HMDB04983	Dimethyl sulfone	100.5	96.3	100.1
HMDB00687	L-Leucine	1135.4	1079.7	1126.5
HMDB00863	Isopropanol	1061.8	0	1054.4
HMDB00157	Hypoxanthine	253.2	237	236.4
HMDB00182	L-Lysine	500.9	625.7	496.6
HMDB01659	Acetone	761.3	777.9	766.7
HMDB00517	L-Arginine	1170.7	1255.3	928.9
HMDB00929	L-Tryptophan	541.8	521.8	541.1
HMDB00214	Ornithine	655.8	792.4	617.9
HMDB00190	L-Lactic acid	18160.2	18091.9	18206
HMDB00191	L-Aspartic acid	175.1	211.1	171.1
HMDB01881	Propylene glycol	0	1929.6	0
HMDB00641	L-Glutamine	5156.9	4966.6	5082.9
HMDB00172	L-Isoleucine	629.4	831.2	627.2
HMDB00122	Glucose	55169.8	54171.6	55731.1
HMDB00131	Glycerol	4757.7	4518.3	4562.6
HMDB01875	Methanol	927.8	1038.1	963.3
HMDB01873	Isobutyric-acid	114.2	508.9	100.1
HMDB00357	3-Hydroxybutyric acid	22	0	0
HMDB00883	L-Valine	2001.6	0	2003.7
HMDB00294	Urea	76273.5	64922	76173.3
HMDB00158	L-Tyrosine	508.5	514.4	499.4
HMDB00159	L-Phenylalanine	1071.2	1088.4	1033
