# Supplementary material for: Accurate, Fully-Automated NMR Spectral Profiling for Metabolomics
Source: PLoS One. 2015 May 27;10(5):e0124219. doi: 10.1371/journal.pone.0124219 (PMC4446368; doi:10.1371/journal.pone.0124219)
Supplement: S1 Dataset — (ZIP) [file pone.0124219.s004.zip › Bayesil_Data/Tables/Computer_Generated_Serum/comp_gen_serum_3.csv]

HMDB ID	Compound Name	Bayesil (µM)	Expert (µM)	Truth (µM)
HMDB00177	L-Histidine	1928.1	2145.9	1930
HMDB00696	L-Methionine	324.4	291.3	325.8
HMDB00691	Malonic acid	98.9	0	118.6
HMDB00094	Citric acid	1329.6	1345.3	1298.3
HMDB00254	Succinic acid	98.1	107.9	100
HMDB00243	Pyruvic acid	407.5	404.9	400.8
HMDB00168	L-Asparagine	1052.9	1052.5	1002.1
HMDB00562	Creatinine	552.3	593	583.6
HMDB00187	L-Serine	1864.9	1605.1	1783.5
HMDB00108	Ethanol	161.3	143.6	100
HMDB00162	L-Proline	1969.8	1839.4	1931
HMDB00161	L-Alanine	4360	4070.9	4367.4
HMDB00167	L-Threonine	930.5	1135.6	849.4
HMDB00042	Acetic acid	204.6	247.9	209.5
HMDB00043	Betaine	606.6	637.6	589.4
-	DSS	1000.1	1000.1	1000.1
HMDB00001	1-Methylhistidine	122	0	100
HMDB00064	Creatine	190	220.1	203.3
HMDB00062	L-Carnitine	453.1	419.4	450.6
HMDB00060	Acetoacetic acid	518.4	499.6	516.1
HMDB00142	Formic acid	345.7	346.6	363.4
HMDB00008	2-Hydroxybutyrate	288.6	294.9	281.6
HMDB00123	Glycine	4113.7	4131.5	4106.6
HMDB00148	L-Glutamic acid	967.3	1099.2	908.6
HMDB00097	Choline	0	58.6	0
HMDB04983	Dimethyl sulfone	105.1	97.1	100
HMDB00687	L-Leucine	1133	1054.9	1131.2
HMDB00863	Isopropanol	880.7	927.3	916.3
HMDB00157	Hypoxanthine	377.8	321.8	361.4
HMDB00182	L-Lysine	739.4	837.8	759.2
HMDB01659	Acetone	0	0	0
HMDB00517	L-Arginine	1200.8	1183.9	1140.2
HMDB00929	L-Tryptophan	411.8	421.5	415.1
HMDB00214	Ornithine	673.3	510.9	568.9
HMDB00190	L-Lactic acid	17598.1	16882.8	17639.2
HMDB00191	L-Aspartic acid	145	157.3	123.1
HMDB01881	Propylene glycol	0	0	0
HMDB00641	L-Glutamine	7330.7	7117.3	7272.8
HMDB00172	L-Isoleucine	211.5	264.4	203.2
HMDB00122	Glucose	54668.7	54173	54655.8
HMDB00131	Glycerol	4521.2	4559	4450.1
HMDB01875	Methanol	911.8	906.8	922.2
HMDB01873	Isobutyric-acid	107.1	113.3	100
HMDB00357	3-Hydroxybutyric acid	45.5	0	0
HMDB00883	L-Valine	1958.6	1996.9	1965.9
HMDB00294	Urea	65533.7	55281.9	65654.2
HMDB00158	L-Tyrosine	612.7	629.7	606
HMDB00159	L-Phenylalanine	917.5	917.2	882.8
