# Supplementary material for: Accurate, Fully-Automated NMR Spectral Profiling for Metabolomics
Source: PLoS One. 2015 May 27;10(5):e0124219. doi: 10.1371/journal.pone.0124219 (PMC4446368; doi:10.1371/journal.pone.0124219)
Supplement: S1 Dataset — (ZIP) [file pone.0124219.s004.zip › Bayesil_Data/Tables/Computer_Generated_Serum/comp_gen_serum_4.csv]

HMDB ID	Compound Name	Bayesil (µM)	Expert (µM)	Truth (µM)
HMDB00177	L-Histidine	1669.4	1803.8	1650.1
HMDB00696	L-Methionine	333.4	280	335.1
HMDB00691	Malonic acid	138.1	0	132.5
HMDB00094	Citric acid	1114.7	964.2	1100.2
HMDB00254	Succinic acid	101.8	98.8	100.1
HMDB00243	Pyruvic acid	482.4	582.5	525.1
HMDB00168	L-Asparagine	902.3	987.8	839
HMDB00562	Creatinine	1083.7	1158.3	1098.2
HMDB00187	L-Serine	1361.1	1306.7	1316.2
HMDB00108	Ethanol	122.4	98.7	100.1
HMDB00162	L-Proline	3097.5	2503.6	2908.9
HMDB00161	L-Alanine	5107.9	4817.1	5127.5
HMDB00167	L-Threonine	1609.4	1725.3	1611.6
HMDB00042	Acetic acid	155.7	173.4	170.1
HMDB00043	Betaine	947.7	1041.6	937.2
-	DSS	1000.6	1000.6	1000.6
HMDB00001	1-Methylhistidine	0	0	100.1
HMDB00064	Creatine	486.6	538.1	498.4
HMDB00062	L-Carnitine	344.1	367.2	341.9
HMDB00060	Acetoacetic acid	282	290.4	274.3
HMDB00142	Formic acid	464.7	458.1	449.7
HMDB00008	2-Hydroxybutyrate	240.4	220.2	230.2
HMDB00123	Glycine	3230.3	3214.4	3225
HMDB00148	L-Glutamic acid	992.9	1360.6	997.1
HMDB00097	Choline	0	48.2	0
HMDB04983	Dimethyl sulfone	106.6	108.9	100.1
HMDB00687	L-Leucine	1007.3	870.8	1012.7
HMDB00863	Isopropanol	879.8	0	876.8
HMDB00157	Hypoxanthine	323.5	306	317.6
HMDB00182	L-Lysine	1000.3	1089.6	1008.2
HMDB01659	Acetone	709.1	704.4	711.6
HMDB00517	L-Arginine	1467.4	1734.3	1347.8
HMDB00929	L-Tryptophan	418.2	490.9	461
HMDB00214	Ornithine	982.9	1049.9	918.2
HMDB00190	L-Lactic acid	11291.3	11318.4	11338.8
HMDB00191	L-Aspartic acid	353.8	292.4	326.1
HMDB01881	Propylene glycol	0	1586.5	0
HMDB00641	L-Glutamine	3984.7	3552.8	3945.7
HMDB00172	L-Isoleucine	882.5	888.8	883
HMDB00122	Glucose	47214.6	46581.2	47265.1
HMDB00131	Glycerol	3004.8	3050.3	2955.1
HMDB01875	Methanol	872.4	960.6	919.3
HMDB01873	Isobutyric-acid	103	122.9	100.1
HMDB00357	3-Hydroxybutyric acid	444.7	448.7	440.3
HMDB00883	L-Valine	2397.6	2373.8	2398
HMDB00294	Urea	77456.4	62651.5	77647.9
HMDB00158	L-Tyrosine	644	704.8	643.8
HMDB00159	L-Phenylalanine	746.2	685.8	730.3
