# Supplementary material for: Accurate, Fully-Automated NMR Spectral Profiling for Metabolomics
Source: PLoS One. 2015 May 27;10(5):e0124219. doi: 10.1371/journal.pone.0124219 (PMC4446368; doi:10.1371/journal.pone.0124219)
Supplement: S1 Dataset — (ZIP) [file pone.0124219.s004.zip › Bayesil_Data/Tables/Computer_Generated_Serum/comp_gen_serum_5.csv]

HMDB ID	Compound Name	Bayesil (µM)	Expert (µM)	Truth (µM)
HMDB00177	L-Histidine	1148.1	1395	1211.6
HMDB00696	L-Methionine	301.2	309.2	316.9
HMDB00691	Malonic acid	113	0	126.9
HMDB00094	Citric acid	955.1	732.2	941
HMDB00254	Succinic acid	98.6	106.4	100
HMDB00243	Pyruvic acid	653	585.2	642.1
HMDB00168	L-Asparagine	807.9	704.7	750.4
HMDB00562	Creatinine	1047.3	1023.8	1005.5
HMDB00187	L-Serine	1565.7	1518.8	1514.4
HMDB00108	Ethanol	137.3	42.4	100
HMDB00162	L-Proline	1267.8	1111.1	1326.9
HMDB00161	L-Alanine	4901.9	4704.7	4918.6
HMDB00167	L-Threonine	926.5	1067.1	954.3
HMDB00042	Acetic acid	461.4	586.3	457.2
HMDB00043	Betaine	821.5	913.6	795.2
-	DSS	1000.5	1000.5	1000.5
HMDB00001	1-Methylhistidine	259.5	0	100
HMDB00064	Creatine	463.3	497.2	448.5
HMDB00062	L-Carnitine	509.9	626.5	485.5
HMDB00060	Acetoacetic acid	575.5	526.3	574
HMDB00142	Formic acid	578	581.5	573.6
HMDB00008	2-Hydroxybutyrate	451.2	427.9	441.9
HMDB00123	Glycine	5492.7	5378.3	5458.3
HMDB00148	L-Glutamic acid	1075	1148.7	986.5
HMDB00097	Choline	937.5	924.1	924.1
HMDB04983	Dimethyl sulfone	106.5	105.7	100
HMDB00687	L-Leucine	1081.9	995.6	1078.1
HMDB00863	Isopropanol	0	0	773.3
HMDB00157	Hypoxanthine	300.7	299.3	295.2
HMDB00182	L-Lysine	1679.6	1748.3	1663.4
HMDB01659	Acetone	245.8	234.2	239
HMDB00517	L-Arginine	1089.8	800.8	1053.7
HMDB00929	L-Tryptophan	513.2	571.1	545.6
HMDB00214	Ornithine	502	441	495
HMDB00190	L-Lactic acid	12988.7	13090.8	13023
HMDB00191	L-Aspartic acid	341.8	293.7	310.3
HMDB01881	Propylene glycol	1385.5	1375.4	0
HMDB00641	L-Glutamine	3973.9	3199.4	3955
HMDB00172	L-Isoleucine	1032.4	1067.3	1040
HMDB00122	Glucose	48668.2	47346.6	48760.6
HMDB00131	Glycerol	3111.3	2973	3108.7
HMDB01875	Methanol	783.5	757.2	778.9
HMDB01873	Isobutyric-acid	107.1	99.6	100
HMDB00357	3-Hydroxybutyric acid	612.9	621.6	618.7
HMDB00883	L-Valine	657	653.1	658.3
HMDB00294	Urea	80712.6	72104.4	80730.1
HMDB00158	L-Tyrosine	459.7	448.3	458.2
HMDB00159	L-Phenylalanine	501.4	465.4	483.2
