# Supplementary material for: Accurate, Fully-Automated NMR Spectral Profiling for Metabolomics
Source: PLoS One. 2015 May 27;10(5):e0124219. doi: 10.1371/journal.pone.0124219 (PMC4446368; doi:10.1371/journal.pone.0124219)
Supplement: S1 Dataset — (ZIP) [file pone.0124219.s004.zip › Bayesil_Data/Tables/Defined_Mixture_CSF/def_mix_csf_1.csv]

HMDB ID	Compound Name	Bayesil (µM)	Expert (µM)	Threshold (µM)
-	DSS	875	875	0.5
HMDB00008	2-Hydroxybutyrate	5.2	0	5.1
HMDB00019	2-Oxoisovalerate	9.9	42.9	5.1
HMDB00023	3-Hydroxyisobutyrate	2	0	5.1
HMDB00042	Acetic acid	49.2	50.6	3.6
HMDB00060	Acetoacetate	9.9	7	5.1
HMDB00064	Creatine	22.4	22	5.1
HMDB00087	Dimethylamine	3.4	0	5.1
HMDB00094	Citric acid	222	245.2	5.1
HMDB00097	Choline	2.9	3.4	1.5
HMDB00122	D-Glucose	2149.2	2331.2	25.6
HMDB00131	Glycerol	40.1	42.5	5.1
HMDB00142	Formic acid	40.1	37	4.1
HMDB00148	L-Glutamic acid	8.4	13.7	5.1
HMDB00158	L-Tyrosine	10.1	9.2	5.1
HMDB00159	L-Phenylalanine	11.5	12.3	5.1
HMDB00161	L-Alanine	44.4	45.8	10.2
HMDB00167	L-Threonine	24.5	26.4	5.1
HMDB00172	L-Isoleucine	2.5	3.6	5.1
HMDB00177	L-Histidine	13.2	11.3	5.1
HMDB00182	Lysine	23.4	17.1	5.1
HMDB00187	L-Serine	200.3	21.8	5.1
HMDB00190	L-Lactic acid	1312.4	1401.2	10.2
HMDB00208	2-Oxoglutaric acid	14.8	2.8	5.1
HMDB00211	Myoinositol	59.2	48.8	5.1
HMDB00243	Pyruvic acid	43.3	46.1	5.1
HMDB00254	Succinic acid	3.6	2.4	5.1
HMDB00267	Pyroglutamic acid	198.3	246.3	5.1
HMDB00292	Xanthine	11.2	13.5	5.1
HMDB00357	3-Hydroxybutyric acid	12.2	8.3	5.1
HMDB00407	2-Hydroxyisovaleric acid	8.4	7.2	5.1
HMDB00562	Creatinine	25.4	25.4	5.1
HMDB00641	L-Glutamine	102.1	127.7	5.1
HMDB00660	Fructose	150.5	206.3	5.1
HMDB00687	L-Leucine	10.8	13.2	5.1
HMDB00696	L-Methionine	5.1	5.4	5.1
HMDB00754	3-Hydroxyisovaleric acid	4.1	5.5	5.1
HMDB00863	Isopropanol	20.9	19.2	5.1
HMDB00883	L-Valine	13.2	13	10.2
HMDB00929	L-Tryptophan	5.1	0	15.4
HMDB01659	Acetone	17.3	15.7	5.1
HMDB01875	Methanol	90.7	93.7	10.2
HMDB01881	Propylene glycol	16.5	13.9	5.1
HMDB04983	Dimethylsulfone	7.8	2.2	5.1
