# Supplementary material for: Accurate, Fully-Automated NMR Spectral Profiling for Metabolomics
Source: PLoS One. 2015 May 27;10(5):e0124219. doi: 10.1371/journal.pone.0124219 (PMC4446368; doi:10.1371/journal.pone.0124219)
Supplement: S1 Dataset — (ZIP) [file pone.0124219.s004.zip › Bayesil_Data/Tables/Defined_Mixture_CSF/def_mix_csf_2.csv]

HMDB ID	Compound Name	Bayesil (µM)	Expert (µM)	Threshold (µM)
-	DSS	871.3	871.3	0.5
HMDB00008	2-Hydroxybutyrate	3.2	0	4.6
HMDB00019	2-Oxoisovalerate	7.9	4.8	4.6
HMDB00023	3-Hydroxyisobutyrate	0.5	0	4.6
HMDB00042	Acetic acid	46.2	46.6	3.2
HMDB00060	Acetoacetate	9.7	7.7	4.6
HMDB00064	Creatine	27.3	23.2	4.6
HMDB00087	Dimethylamine	4.7	0	4.6
HMDB00094	Citric acid	212.7	237.2	4.6
HMDB00097	Choline	3.5	2.5	1.4
HMDB00122	D-Glucose	2188.6	2296.6	22.9
HMDB00131	Glycerol	99.7	36.4	4.6
HMDB00142	Formic acid	37	36.9	3.7
HMDB00148	L-Glutamic acid	19.5	0	4.6
HMDB00158	L-Tyrosine	10.1	9.6	4.6
HMDB00159	L-Phenylalanine	11.3	12.6	4.6
HMDB00161	L-Alanine	41.8	41.8	9.2
HMDB00167	L-Threonine	23.7	24.2	4.6
HMDB00172	L-Isoleucine	2.9	3.7	4.6
HMDB00177	L-Histidine	13.8	17	4.6
HMDB00182	Lysine	12.7	20.8	4.6
HMDB00187	L-Serine	185.4	0	4.6
HMDB00190	L-Lactic acid	1276.2	1384.4	9.2
HMDB00208	2-Oxoglutaric acid	6.9	3.9	4.6
HMDB00211	Myoinositol	78	58.1	4.6
HMDB00243	Pyruvic acid	37.1	43.9	4.6
HMDB00254	Succinic acid	4.7	2.5	4.6
HMDB00267	Pyroglutamic acid	230.1	245.2	4.6
HMDB00292	Xanthine	5.7	9.3	4.6
HMDB00357	3-Hydroxybutyric acid	8.3	7.9	4.6
HMDB00407	2-Hydroxyisovaleric acid	8.5	6	4.6
HMDB00562	Creatinine	19.2	22.5	4.6
HMDB00641	L-Glutamine	106.2	135.3	4.6
HMDB00660	Fructose	151.1	208.6	4.6
HMDB00687	L-Leucine	11.2	13.7	4.6
HMDB00696	L-Methionine	6.4	5	4.6
HMDB00754	3-Hydroxyisovaleric acid	7.6	5.6	4.6
HMDB00863	Isopropanol	17.7	17.9	4.6
HMDB00883	L-Valine	13.4	13.7	9.2
HMDB00929	L-Tryptophan	6.4	0	13.7
HMDB01659	Acetone	16.2	15.1	4.6
HMDB01875	Methanol	100.7	93.8	9.2
HMDB01881	Propylene glycol	10.2	15.7	4.6
HMDB04983	Dimethylsulfone	7.5	3	4.6
