# Supplementary material for: Accurate, Fully-Automated NMR Spectral Profiling for Metabolomics
Source: PLoS One. 2015 May 27;10(5):e0124219. doi: 10.1371/journal.pone.0124219 (PMC4446368; doi:10.1371/journal.pone.0124219)
Supplement: S1 Dataset — (ZIP) [file pone.0124219.s004.zip › Bayesil_Data/Tables/Defined_Mixture_CSF/def_mix_csf_3.csv]

HMDB ID	Compound Name	Bayesil (µM)	Expert (µM)	Threshold (µM)
-	DSS	875.7	875.7	0.4
HMDB00008	2-Hydroxybutyrate	4.6	0	4.3
HMDB00019	2-Oxoisovalerate	9.8	4.9	4.3
HMDB00023	3-Hydroxyisobutyrate	2.6	0	4.3
HMDB00042	Acetic acid	44.7	45	3
HMDB00060	Acetoacetate	9.9	7.7	4.3
HMDB00064	Creatine	23.3	18.4	4.3
HMDB00087	Dimethylamine	3.9	0	4.3
HMDB00094	Citric acid	222.7	253.9	4.3
HMDB00097	Choline	2	2.7	1.3
HMDB00122	D-Glucose	2124.1	2239.2	21.6
HMDB00131	Glycerol	39.2	30.9	4.3
HMDB00142	Formic acid	39.3	35.2	3.5
HMDB00148	L-Glutamic acid	0	13.8	4.3
HMDB00158	L-Tyrosine	9.5	8.7	4.3
HMDB00159	L-Phenylalanine	10.9	13.3	4.3
HMDB00161	L-Alanine	42	43.3	8.6
HMDB00167	L-Threonine	20.3	24	4.3
HMDB00172	L-Isoleucine	4.2	3	4.3
HMDB00177	L-Histidine	13	12.2	4.3
HMDB00182	Lysine	22.8	18.7	4.3
HMDB00187	L-Serine	85.8	5	4.3
HMDB00190	L-Lactic acid	1268.4	1396	8.6
HMDB00208	2-Oxoglutaric acid	5.2	4.5	4.3
HMDB00211	Myoinositol	44.4	51.2	4.3
HMDB00243	Pyruvic acid	41	42.8	4.3
HMDB00254	Succinic acid	4.5	0.6	4.3
HMDB00267	Pyroglutamic acid	205	244.7	4.3
HMDB00292	Xanthine	14.6	16.6	4.3
HMDB00357	3-Hydroxybutyric acid	10.4	7.8	4.3
HMDB00407	2-Hydroxyisovaleric acid	12.2	10.9	4.3
HMDB00562	Creatinine	19.8	22.8	4.3
HMDB00641	L-Glutamine	107.4	130.7	4.3
HMDB00660	Fructose	200.2	219.4	4.3
HMDB00687	L-Leucine	11.6	12	4.3
HMDB00696	L-Methionine	5.2	5	4.3
HMDB00754	3-Hydroxyisovaleric acid	4.2	5.2	4.3
HMDB00863	Isopropanol	19.7	18.3	4.3
HMDB00883	L-Valine	16.9	14.7	8.6
HMDB00929	L-Tryptophan	6.7	0	13
HMDB01659	Acetone	17.2	15.4	4.3
HMDB01875	Methanol	97.4	98.6	8.6
HMDB01881	Propylene glycol	17.9	13.1	4.3
HMDB04983	Dimethylsulfone	7	2.5	4.3
