# Supplementary material for: Accurate, Fully-Automated NMR Spectral Profiling for Metabolomics
Source: PLoS One. 2015 May 27;10(5):e0124219. doi: 10.1371/journal.pone.0124219 (PMC4446368; doi:10.1371/journal.pone.0124219)
Supplement: S1 Dataset — (ZIP) [file pone.0124219.s004.zip › Bayesil_Data/Tables/Defined_Mixture_CSF/def_mix_csf_4.csv]

HMDB ID	Compound Name	Bayesil (µM)	Expert (µM)	Threshold (µM)
-	DSS	878.4	878.4	0.4
HMDB00008	2-Hydroxybutyrate	3.3	0	4
HMDB00019	2-Oxoisovalerate	8.5	4.9	4
HMDB00023	3-Hydroxyisobutyrate	1.2	0	4
HMDB00042	Acetic acid	42.7	42.5	2.8
HMDB00060	Acetoacetate	10.6	6.2	4
HMDB00064	Creatine	19.5	22.9	4
HMDB00087	Dimethylamine	0.6	0	4
HMDB00094	Citric acid	195.1	232.4	4
HMDB00097	Choline	0.2	1.2	1.2
HMDB00122	D-Glucose	1973.6	2132.6	20.1
HMDB00131	Glycerol	67.8	39	4
HMDB00142	Formic acid	36.1	35.4	3.2
HMDB00148	L-Glutamic acid	18	6.6	4
HMDB00158	L-Tyrosine	10.5	9.7	4
HMDB00159	L-Phenylalanine	10.5	11.7	4
HMDB00161	L-Alanine	38.4	38.6	8.1
HMDB00167	L-Threonine	30.6	23.7	4
HMDB00172	L-Isoleucine	3.1	3.3	4
HMDB00177	L-Histidine	13.5	14.6	4
HMDB00182	Lysine	20.6	21.3	4
HMDB00187	L-Serine	85.2	18.5	4
HMDB00190	L-Lactic acid	1194.4	1280.9	8.1
HMDB00208	2-Oxoglutaric acid	3.1	6.3	4
HMDB00211	Myoinositol	44.7	54.8	4
HMDB00243	Pyruvic acid	40.2	41.6	4
HMDB00254	Succinic acid	2.3	2	4
HMDB00267	Pyroglutamic acid	222.3	228.7	4
HMDB00292	Xanthine	9.2	15.4	4
HMDB00357	3-Hydroxybutyric acid	8.6	8.8	4
HMDB00407	2-Hydroxyisovaleric acid	11.2	9.5	4
HMDB00562	Creatinine	22.9	20.8	4
HMDB00641	L-Glutamine	106.4	115	4
HMDB00660	Fructose	122.3	182.7	4
HMDB00687	L-Leucine	11	12.5	4
HMDB00696	L-Methionine	7.1	5.7	4
HMDB00754	3-Hydroxyisovaleric acid	4	4.9	4
HMDB00863	Isopropanol	18.4	17.3	4
HMDB00883	L-Valine	12.4	12.5	8.1
HMDB00929	L-Tryptophan	5	0	12.1
HMDB01659	Acetone	16.1	14.9	4
HMDB01875	Methanol	88.5	92.2	8.1
HMDB01881	Propylene glycol	15.5	15.1	4
HMDB04983	Dimethylsulfone	6.4	2.8	4
