# Supplementary material for: Accurate, Fully-Automated NMR Spectral Profiling for Metabolomics
Source: PLoS One. 2015 May 27;10(5):e0124219. doi: 10.1371/journal.pone.0124219 (PMC4446368; doi:10.1371/journal.pone.0124219)
Supplement: S1 Dataset — (ZIP) [file pone.0124219.s004.zip › Bayesil_Data/Tables/Defined_Mixture_CSF/def_mix_csf_5.csv]

HMDB ID	Compound Name	Bayesil (µM)	Expert (µM)	Threshold (µM)
-	DSS	874	874	0.5
HMDB00008	2-Hydroxybutyrate	5.6	0	4.8
HMDB00019	2-Oxoisovalerate	9.2	4.8	4.8
HMDB00023	3-Hydroxyisobutyrate	1.8	0	4.8
HMDB00042	Acetic acid	46	45.4	3.4
HMDB00060	Acetoacetate	9.2	7.8	4.8
HMDB00064	Creatine	28.6	21.1	4.8
HMDB00087	Dimethylamine	4.4	0	4.8
HMDB00094	Citric acid	217.1	230.1	4.8
HMDB00097	Choline	3.5	3.8	1.4
HMDB00122	D-Glucose	2081.7	2215	24.2
HMDB00131	Glycerol	88.9	33	4.8
HMDB00142	Formic acid	37.8	35.3	3.9
HMDB00148	L-Glutamic acid	11.5	8.5	4.8
HMDB00158	L-Tyrosine	11.3	10.8	4.8
HMDB00159	L-Phenylalanine	12.7	11.6	4.8
HMDB00161	L-Alanine	41.4	41.8	9.7
HMDB00167	L-Threonine	24.9	21.9	4.8
HMDB00172	L-Isoleucine	2.7	3.2	4.8
HMDB00177	L-Histidine	17.1	16.8	4.8
HMDB00182	Lysine	31.7	20.2	4.8
HMDB00187	L-Serine	212.9	8.4	4.8
HMDB00190	L-Lactic acid	1224.1	1341.7	9.7
HMDB00208	2-Oxoglutaric acid	15.5	4.5	4.8
HMDB00211	Myoinositol	65.6	47.6	4.8
HMDB00243	Pyruvic acid	33.1	39.7	4.8
HMDB00254	Succinic acid	3.7	2.6	4.8
HMDB00267	Pyroglutamic acid	228.6	245.5	4.8
HMDB00292	Xanthine	10.6	15.6	4.8
HMDB00357	3-Hydroxybutyric acid	12.9	8.2	4.8
HMDB00407	2-Hydroxyisovaleric acid	17.7	13.8	4.8
HMDB00562	Creatinine	15.2	21.9	4.8
HMDB00641	L-Glutamine	106.1	129.3	4.8
HMDB00660	Fructose	161.7	160.1	4.8
HMDB00687	L-Leucine	10.3	13	4.8
HMDB00696	L-Methionine	4.7	5.5	4.8
HMDB00754	3-Hydroxyisovaleric acid	4.7	5.3	4.8
HMDB00863	Isopropanol	20.5	18	4.8
HMDB00883	L-Valine	13.6	13.8	9.7
HMDB00929	L-Tryptophan	5.2	0	14.5
HMDB01659	Acetone	16.8	15.6	4.8
HMDB01875	Methanol	92.5	92.5	9.7
HMDB01881	Propylene glycol	18	13.6	4.8
HMDB04983	Dimethylsulfone	8	2.9	4.8
