# Supplementary material for: Accurate, Fully-Automated NMR Spectral Profiling for Metabolomics
Source: PLoS One. 2015 May 27;10(5):e0124219. doi: 10.1371/journal.pone.0124219 (PMC4446368; doi:10.1371/journal.pone.0124219)
Supplement: S1 Dataset — (ZIP) [file pone.0124219.s004.zip › Bayesil_Data/Tables/Defined_Mixture_Serum/def_mix_serum_1.csv]

HMDB ID	Compound Name	Bayesil (µM)	Expert (µM)	Threshold (µM)
-	DSS	876.9	876.9	0.4
HMDB00042	Acetic acid	52.2	49.4	2.8
HMDB00043	Betaine	8.5	3	4
HMDB00060	Acetoacetate	18.1	18.1	4
HMDB00064	Creatine	11.4	12.3	4
HMDB00094	Citric acid	71.8	73.7	4
HMDB00097	Choline	10.4	12.4	1.2
HMDB00108	Ethanol	607.1	626.1	4
HMDB00122	D-Glucose	3008.5	3164.3	20
HMDB00123	Glycine	68.8	73	4
HMDB00131	Glycerol	912.9	659.1	4
HMDB00142	Formic acid	41	37.9	3.2
HMDB00148	L-Glutamic acid	35.8	47.5	4
HMDB00157	Hypoxanthine	9.1	9.4	4
HMDB00158	L-Tyrosine	27.3	28.3	4
HMDB00159	L-Phenylalanine	37.9	41.6	4
HMDB00161	L-Alanine	344.3	338.7	8
HMDB00162	L-Proline	113.8	131.5	4
HMDB00167	L-Threonine	54.3	60.6	4
HMDB00172	L-Isoleucine	7.9	11.1	4
HMDB00177	L-Histidine	68.8	81	4
HMDB00182	Lysine	58.1	63.6	4
HMDB00187	L-Serine	332.6	96.8	4
HMDB00190	L-Lactic acid	1020	1118.5	8
HMDB00191	L-Aspartic acid	40.2	13.4	10
HMDB00214	Ornithine	24.8	21.9	12
HMDB00243	Pyruvic acid	19.8	24.7	4
HMDB00254	Succinic acid	2.1	4.1	4
HMDB00267	Pyroglutamic acid	159.2	171.6	4
HMDB00357	3-Hydroxybutyric acid	23.9	25.3	4
HMDB00517	L-Arginine	51.1	56	4
HMDB00562	Creatinine	31.6	29.2	4
HMDB00641	L-Glutamine	70.1	96.4	4
HMDB00687	L-Leucine	52.3	54.2	4
HMDB00691	Malonic acid	16.8	20	8
HMDB00696	L-Methionine	26	22.3	4
HMDB00863	Isopropanol	41.9	37.6	4
HMDB00883	L-Valine	85.4	91.8	8
HMDB00929	L-Tryptophan	8.3	0	12
HMDB01659	Acetone	51.1	49.1	4
HMDB01873	Isobutyric acid	1.9	1	3.2
HMDB01875	Methanol	128.7	135.2	8
HMDB01881	Propylene glycol	9.8	12	4
HMDB04983	Dimethylsulfone	3.8	2.1	4
