# Supplementary material for: Accurate, Fully-Automated NMR Spectral Profiling for Metabolomics
Source: PLoS One. 2015 May 27;10(5):e0124219. doi: 10.1371/journal.pone.0124219 (PMC4446368; doi:10.1371/journal.pone.0124219)
Supplement: S1 Dataset — (ZIP) [file pone.0124219.s004.zip › Bayesil_Data/Tables/Defined_Mixture_Serum/def_mix_serum_2.csv]

HMDB ID	Compound Name	Bayesil (µM)	Expert (µM)	Threshold (µM)
-	DSS	873.3	873.3	0.4
HMDB00042	Acetic acid	51.4	51.9	3
HMDB00043	Betaine	21.4	4	4.3
HMDB00060	Acetoacetate	15.9	14.1	4.3
HMDB00064	Creatine	31.8	12.1	4.3
HMDB00094	Citric acid	67.3	70.3	4.3
HMDB00097	Choline	14.4	8.5	1.3
HMDB00108	Ethanol	599.7	619.8	4.3
HMDB00122	D-Glucose	3346.6	3229.8	21.4
HMDB00123	Glycine	120.7	71.2	4.3
HMDB00131	Glycerol	827	538.2	4.3
HMDB00142	Formic acid	38.3	37.5	3.4
HMDB00148	L-Glutamic acid	41.4	51.1	4.3
HMDB00157	Hypoxanthine	8.1	9.1	4.3
HMDB00158	L-Tyrosine	26.7	30.9	4.3
HMDB00159	L-Phenylalanine	43.9	40.1	4.3
HMDB00161	L-Alanine	363.7	360.7	8.5
HMDB00162	L-Proline	81.4	120	4.3
HMDB00167	L-Threonine	94.3	56.9	4.3
HMDB00172	L-Isoleucine	9.8	13.1	4.3
HMDB00177	L-Histidine	75.4	85.1	4.3
HMDB00182	Lysine	40.8	73	4.3
HMDB00187	L-Serine	438.7	86.7	4.3
HMDB00190	L-Lactic acid	1053.6	1188.7	8.5
HMDB00191	L-Aspartic acid	48.2	16.7	10.7
HMDB00214	Ornithine	43.2	25.2	12.8
HMDB00243	Pyruvic acid	21.7	23	4.3
HMDB00254	Succinic acid	4.4	4.4	4.3
HMDB00267	Pyroglutamic acid	160.4	194.1	4.3
HMDB00357	3-Hydroxybutyric acid	46.5	29.6	4.3
HMDB00517	L-Arginine	78.4	65.8	4.3
HMDB00562	Creatinine	28.1	30.4	4.3
HMDB00641	L-Glutamine	76.5	91	4.3
HMDB00687	L-Leucine	49.8	55.8	4.3
HMDB00691	Malonic acid	34.6	24.4	8.5
HMDB00696	L-Methionine	23.3	23	4.3
HMDB00863	Isopropanol	47.1	42.3	4.3
HMDB00883	L-Valine	83.9	93.6	8.5
HMDB00929	L-Tryptophan	13.9	0	12.8
HMDB01659	Acetone	48.9	47.7	4.3
HMDB01873	Isobutyric acid	3.3	1	3.4
HMDB01875	Methanol	116.9	132.7	8.5
HMDB01881	Propylene glycol	20	12.7	4.3
HMDB04983	Dimethylsulfone	10.8	3.8	4.3
