# Supplementary material for: Accurate, Fully-Automated NMR Spectral Profiling for Metabolomics
Source: PLoS One. 2015 May 27;10(5):e0124219. doi: 10.1371/journal.pone.0124219 (PMC4446368; doi:10.1371/journal.pone.0124219)
Supplement: S1 Dataset — (ZIP) [file pone.0124219.s004.zip › Bayesil_Data/Tables/Defined_Mixture_Serum/def_mix_serum_3.csv]

HMDB ID	Compound Name	Bayesil (µM)	Expert (µM)	Threshold (µM)
-	DSS	870.1	870.1	0.4
HMDB00042	Acetic acid	47.9	48.6	2.7
HMDB00043	Betaine	8.6	4.6	3.9
HMDB00060	Acetoacetate	16.9	15.1	3.9
HMDB00064	Creatine	10.8	11.2	3.9
HMDB00094	Citric acid	64.2	63	3.9
HMDB00097	Choline	9.8	8.9	1.2
HMDB00108	Ethanol	529.1	577.7	3.9
HMDB00122	D-Glucose	2966.2	3137.3	19.4
HMDB00123	Glycine	59.5	67	3.9
HMDB00131	Glycerol	855.5	625.2	3.9
HMDB00142	Formic acid	34.6	33.5	3.1
HMDB00148	L-Glutamic acid	47	47.3	3.9
HMDB00157	Hypoxanthine	9.8	8.8	3.9
HMDB00158	L-Tyrosine	26.1	27.7	3.9
HMDB00159	L-Phenylalanine	40	41.2	3.9
HMDB00161	L-Alanine	335.8	334.3	7.8
HMDB00162	L-Proline	94.3	120.1	3.9
HMDB00167	L-Threonine	49.6	58.4	3.9
HMDB00172	L-Isoleucine	8.6	11.8	3.9
HMDB00177	L-Histidine	70.7	78.8	3.9
HMDB00182	Lysine	67.8	70.1	3.9
HMDB00187	L-Serine	300.9	81.5	3.9
HMDB00190	L-Lactic acid	1003.6	1103.4	7.8
HMDB00191	L-Aspartic acid	17.9	18.4	9.7
HMDB00214	Ornithine	12.9	24.7	11.6
HMDB00243	Pyruvic acid	20.2	22.2	3.9
HMDB00254	Succinic acid	5.2	2.1	3.9
HMDB00267	Pyroglutamic acid	154.7	180.7	3.9
HMDB00357	3-Hydroxybutyric acid	34	27.6	3.9
HMDB00517	L-Arginine	37.3	49.5	3.9
HMDB00562	Creatinine	27.8	27.1	3.9
HMDB00641	L-Glutamine	69.4	92.7	3.9
HMDB00687	L-Leucine	46.6	51.3	3.9
HMDB00691	Malonic acid	7	22.1	7.8
HMDB00696	L-Methionine	21.7	21.5	3.9
HMDB00863	Isopropanol	55.7	39.7	3.9
HMDB00883	L-Valine	78.1	86.8	7.8
HMDB00929	L-Tryptophan	11.5	0	11.6
HMDB01659	Acetone	47.2	45.4	3.9
HMDB01873	Isobutyric acid	2	1.1	3.1
HMDB01875	Methanol	115	125.1	7.8
HMDB01881	Propylene glycol	0	11.5	3.9
HMDB04983	Dimethylsulfone	1.6	3.1	3.9
