# Supplementary material for: Accurate, Fully-Automated NMR Spectral Profiling for Metabolomics
Source: PLoS One. 2015 May 27;10(5):e0124219. doi: 10.1371/journal.pone.0124219 (PMC4446368; doi:10.1371/journal.pone.0124219)
Supplement: S1 Dataset — (ZIP) [file pone.0124219.s004.zip › Bayesil_Data/Tables/Defined_Mixture_Serum/def_mix_serum_4.csv]

HMDB ID	Compound Name	Bayesil (µM)	Expert (µM)	Threshold (µM)
-	DSS	875.9	875.9	0.4
HMDB00042	Acetic acid	46.5	47.1	2.6
HMDB00043	Betaine	21.6	5.4	3.8
HMDB00060	Acetoacetate	17.3	16.5	3.8
HMDB00064	Creatine	23	10.6	3.8
HMDB00094	Citric acid	61.1	67.2	3.8
HMDB00097	Choline	13.7	9	1.1
HMDB00108	Ethanol	535.2	529.4	3.8
HMDB00122	D-Glucose	3042.4	3012.2	18.8
HMDB00123	Glycine	89.6	65.3	3.8
HMDB00131	Glycerol	923.5	602.7	3.8
HMDB00142	Formic acid	33.9	32.7	3
HMDB00148	L-Glutamic acid	54.6	48.2	3.8
HMDB00157	Hypoxanthine	7.6	9.7	3.8
HMDB00158	L-Tyrosine	25.5	27.9	3.8
HMDB00159	L-Phenylalanine	39.4	43.5	3.8
HMDB00161	L-Alanine	330.2	324.7	7.5
HMDB00162	L-Proline	103.3	122.2	3.8
HMDB00167	L-Threonine	36.4	57.8	3.8
HMDB00172	L-Isoleucine	9.7	11.7	3.8
HMDB00177	L-Histidine	66.7	74	3.8
HMDB00182	Lysine	22.7	56.3	3.8
HMDB00187	L-Serine	352.3	88.5	3.8
HMDB00190	L-Lactic acid	525.9	534.9	7.5
HMDB00191	L-Aspartic acid	110.1	11.9	9.4
HMDB00214	Ornithine	41	15.3	11.3
HMDB00243	Pyruvic acid	20	23.3	3.8
HMDB00254	Succinic acid	6.1	2.9	3.8
HMDB00267	Pyroglutamic acid	112.5	164.3	3.8
HMDB00357	3-Hydroxybutyric acid	44.2	19.4	3.8
HMDB00517	L-Arginine	29.7	70.1	3.8
HMDB00562	Creatinine	26.6	28.4	3.8
HMDB00641	L-Glutamine	76.1	89.7	3.8
HMDB00687	L-Leucine	46.4	50.8	3.8
HMDB00691	Malonic acid	29	22.7	7.5
HMDB00696	L-Methionine	19.8	20.9	3.8
HMDB00863	Isopropanol	35.7	38.6	3.8
HMDB00883	L-Valine	74.7	82.7	7.5
HMDB00929	L-Tryptophan	11.3	0	11.3
HMDB01659	Acetone	46.3	46.4	3.8
HMDB01873	Isobutyric acid	3.3	1	3
HMDB01875	Methanol	115.3	125.7	7.5
HMDB01881	Propylene glycol	0	9.8	3.8
HMDB04983	Dimethylsulfone	10.7	3.7	3.8
