# Supplementary material for: Accurate, Fully-Automated NMR Spectral Profiling for Metabolomics
Source: PLoS One. 2015 May 27;10(5):e0124219. doi: 10.1371/journal.pone.0124219 (PMC4446368; doi:10.1371/journal.pone.0124219)
Supplement: S1 Dataset — (ZIP) [file pone.0124219.s004.zip › Bayesil_Data/Tables/Defined_Mixture_Serum/def_mix_serum_5.csv]

HMDB ID	Compound Name	Bayesil (µM)	Expert (µM)	Threshold (µM)
-	DSS	875.7	875.7	0.4
HMDB00042	Acetic acid	51	49.7	2.7
HMDB00043	Betaine	1.4	4.9	3.9
HMDB00060	Acetoacetate	20.1	16.9	3.9
HMDB00064	Creatine	8	9.5	3.9
HMDB00094	Citric acid	62.1	57.1	3.9
HMDB00097	Choline	12.5	9.2	1.2
HMDB00108	Ethanol	567.4	593.8	3.9
HMDB00122	D-Glucose	3153	3166.9	19.5
HMDB00123	Glycine	60.6	70.2	3.9
HMDB00131	Glycerol	847.9	633.6	3.9
HMDB00142	Formic acid	35.3	34.2	3.1
HMDB00148	L-Glutamic acid	46.5	50.6	3.9
HMDB00157	Hypoxanthine	8.7	9	3.9
HMDB00158	L-Tyrosine	26.5	31.1	3.9
HMDB00159	L-Phenylalanine	44.5	43.4	3.9
HMDB00161	L-Alanine	345.7	339.2	7.8
HMDB00162	L-Proline	111	156.1	3.9
HMDB00167	L-Threonine	80.5	69.4	3.9
HMDB00172	L-Isoleucine	9.7	12.8	3.9
HMDB00177	L-Histidine	76.9	77.4	3.9
HMDB00182	Lysine	65.6	65.4	3.9
HMDB00187	L-Serine	252	82.1	3.9
HMDB00190	L-Lactic acid	1074.1	1122.6	7.8
HMDB00191	L-Aspartic acid	17.7	11.5	9.7
HMDB00214	Ornithine	19.7	31.4	11.7
HMDB00243	Pyruvic acid	19	23.3	3.9
HMDB00254	Succinic acid	3.1	3.8	3.9
HMDB00267	Pyroglutamic acid	161.5	184	3.9
HMDB00357	3-Hydroxybutyric acid	28.8	21.4	3.9
HMDB00517	L-Arginine	50.5	77.1	3.9
HMDB00562	Creatinine	23.4	28.4	3.9
HMDB00641	L-Glutamine	70.3	87.8	3.9
HMDB00687	L-Leucine	50.1	54.9	3.9
HMDB00691	Malonic acid	8.2	23.1	7.8
HMDB00696	L-Methionine	23.7	22.8	3.9
HMDB00863	Isopropanol	48.7	40.7	3.9
HMDB00883	L-Valine	93.6	100.2	7.8
HMDB00929	L-Tryptophan	12.1	0	11.7
HMDB01659	Acetone	49.4	47.7	3.9
HMDB01873	Isobutyric acid	3.7	0.9	3.1
HMDB01875	Methanol	133.8	129	7.8
HMDB01881	Propylene glycol	14.3	11	3.9
HMDB04983	Dimethylsulfone	1.3	2.8	3.9
