# Supplementary material for: Accurate, Fully-Automated NMR Spectral Profiling for Metabolomics
Source: PLoS One. 2015 May 27;10(5):e0124219. doi: 10.1371/journal.pone.0124219 (PMC4446368; doi:10.1371/journal.pone.0124219)
Supplement: S1 Dataset — (ZIP) [file pone.0124219.s004.zip › Bayesil_Data/Tables/Defined_Mixture_Serum_and_CSF/def_mix_serum_n_csf_1.csv]

HMDB ID	Compound Name	Bayesil (µM)	Expert (µM)	Threshold (µM)
-	DSS	877	877	0.4
HMDB00019	2-Oxoisovalerate	11	8.1	3.9
HMDB00023	3-Hydroxyisobutyrate	1.1	0	3.9
HMDB00042	Acetic acid	43.3	48.2	2.7
HMDB00043	Betaine	7.7	4.8	3.9
HMDB00060	Acetoacetate	17.4	16.3	3.9
HMDB00064	Creatine	13.9	14	3.9
HMDB00087	Dimethylamine	7.6	6	3.9
HMDB00094	Citric acid	62.9	62.7	3.9
HMDB00097	Choline	9.5	8.4	1.2
HMDB00108	Ethanol	519.4	561.4	3.9
HMDB00122	D-Glucose	2863.3	2882.8	19.5
HMDB00123	Glycine	50.7	56.7	3.9
HMDB00131	Glycerol	732.1	564.3	3.9
HMDB00142	Formic acid	35.1	32.6	3.1
HMDB00148	L-Glutamic acid	26.3	57.3	3.9
HMDB00157	Hypoxanthine	7.6	8.8	3.9
HMDB00158	L-Tyrosine	26.4	27.5	3.9
HMDB00159	L-Phenylalanine	39.8	36.7	3.9
HMDB00161	L-Alanine	322.8	319.5	7.8
HMDB00162	L-Proline	102	122.6	3.9
HMDB00167	L-Threonine	59	59	3.9
HMDB00172	L-Isoleucine	8.5	10.5	3.9
HMDB00177	L-Histidine	54.2	73.6	3.9
HMDB00182	Lysine	68.9	63.4	3.9
HMDB00187	L-Serine	286.7	77.6	3.9
HMDB00190	L-Lactic acid	987	1093.5	7.8
HMDB00191	L-Aspartic acid	38.6	13.2	9.7
HMDB00208	2-Oxoglutaric acid	12	1.9	3.9
HMDB00211	Myoinositol	51.1	42.3	3.9
HMDB00214	Ornithine	41.9	24.7	11.7
HMDB00243	Pyruvic acid	27	31.4	3.9
HMDB00254	Succinic acid	5.2	2.2	3.9
HMDB00267	Pyroglutamic acid	175.2	213.7	3.9
HMDB00292	Xanthine	12.2	19	3.9
HMDB00357	3-Hydroxybutyric acid	28.6	21.7	3.9
HMDB00517	L-Arginine	73.7	67.2	3.9
HMDB00562	Creatinine	14.4	28.5	3.9
HMDB00641	L-Glutamine	69.3	86.5	3.9
HMDB00660	Fructose	146.6	82.2	3.9
HMDB00687	L-Leucine	45.6	50.9	3.9
HMDB00691	Malonic acid	8.3	21.7	7.8
HMDB00696	L-Methionine	15.1	13	3.9
HMDB00754	3-Hydroxyisovaleric acid	3.2	5.3	3.9
HMDB00863	Isopropanol	39.5	36.9	3.9
HMDB00883	L-Valine	67.3	75.8	7.8
HMDB00929	L-Tryptophan	6.2	0	11.7
HMDB01659	Acetone	46.1	44.1	3.9
HMDB01873	Isobutyric acid	1.8	1.1	3.1
HMDB01875	Methanol	113.3	123.4	7.8
HMDB01881	Propylene glycol	5.4	9.2	3.9
HMDB04983	Dimethylsulfone	3.5	2.5	3.9
