# Supplementary material for: Accurate, Fully-Automated NMR Spectral Profiling for Metabolomics
Source: PLoS One. 2015 May 27;10(5):e0124219. doi: 10.1371/journal.pone.0124219 (PMC4446368; doi:10.1371/journal.pone.0124219)
Supplement: S1 Dataset — (ZIP) [file pone.0124219.s004.zip › Bayesil_Data/Tables/Defined_Mixture_Serum_and_CSF/def_mix_serum_n_csf_2.csv]

HMDB ID	Compound Name	Bayesil (µM)	Expert (µM)	Threshold (µM)
-	DSS	872.8	872.8	0.4
HMDB00019	2-Oxoisovalerate	14.6	8.6	4.4
HMDB00023	3-Hydroxyisobutyrate	1.6	0	4.4
HMDB00042	Acetic acid	46.8	50.6	3.1
HMDB00043	Betaine	0	6	4.4
HMDB00060	Acetoacetate	21.5	19.5	4.4
HMDB00064	Creatine	11	14.8	4.4
HMDB00087	Dimethylamine	7.4	6.6	4.4
HMDB00094	Citric acid	70.5	69.5	4.4
HMDB00097	Choline	12.5	10.4	1.3
HMDB00108	Ethanol	580.3	621.8	4.4
HMDB00122	D-Glucose	3222.7	3273.6	22.2
HMDB00123	Glycine	22.7	66.9	4.4
HMDB00131	Glycerol	824.9	601.4	4.4
HMDB00142	Formic acid	35.8	32.5	3.6
HMDB00148	L-Glutamic acid	30.9	49.5	4.4
HMDB00157	Hypoxanthine	8.2	7.7	4.4
HMDB00158	L-Tyrosine	27	26.9	4.4
HMDB00159	L-Phenylalanine	38.4	41.6	4.4
HMDB00161	L-Alanine	339.9	328.4	8.9
HMDB00162	L-Proline	105.6	128.3	4.4
HMDB00167	L-Threonine	74	57.5	4.4
HMDB00172	L-Isoleucine	9.9	11.9	4.4
HMDB00177	L-Histidine	69	75.9	4.4
HMDB00182	Lysine	67.1	65.7	4.4
HMDB00187	L-Serine	312	90.1	4.4
HMDB00190	L-Lactic acid	1066	1140	8.9
HMDB00191	L-Aspartic acid	21.1	13.8	11.1
HMDB00208	2-Oxoglutaric acid	9.8	3.3	4.4
HMDB00211	Myoinositol	45	51.7	4.4
HMDB00214	Ornithine	16.9	24.8	13.3
HMDB00243	Pyruvic acid	27.6	34.6	4.4
HMDB00254	Succinic acid	4.4	1	4.4
HMDB00267	Pyroglutamic acid	185.5	215.6	4.4
HMDB00292	Xanthine	26.5	17	4.4
HMDB00357	3-Hydroxybutyric acid	11	22.8	4.4
HMDB00517	L-Arginine	61.9	59.8	4.4
HMDB00562	Creatinine	28.7	28.7	4.4
HMDB00641	L-Glutamine	71.7	78	4.4
HMDB00660	Fructose	60.3	84	4.4
HMDB00687	L-Leucine	50.8	50.5	4.4
HMDB00691	Malonic acid	6.4	24.5	8.9
HMDB00696	L-Methionine	13.6	13.4	4.4
HMDB00754	3-Hydroxyisovaleric acid	6.5	4.5	4.4
HMDB00863	Isopropanol	43.7	38.6	4.4
HMDB00883	L-Valine	70.9	79.5	8.9
HMDB00929	L-Tryptophan	14.1	0	13.3
HMDB01659	Acetone	47.2	46.6	4.4
HMDB01873	Isobutyric acid	0.8	0.8	3.6
HMDB01875	Methanol	150.1	122.5	8.9
HMDB01881	Propylene glycol	7.4	9.1	4.4
HMDB04983	Dimethylsulfone	4.6	1.3	4.4
