# Supplementary material for: Accurate, Fully-Automated NMR Spectral Profiling for Metabolomics
Source: PLoS One. 2015 May 27;10(5):e0124219. doi: 10.1371/journal.pone.0124219 (PMC4446368; doi:10.1371/journal.pone.0124219)
Supplement: S1 Dataset — (ZIP) [file pone.0124219.s004.zip › Bayesil_Data/Tables/Defined_Mixture_Serum_and_CSF/def_mix_serum_n_csf_3.csv]

HMDB ID	Compound Name	Bayesil (µM)	Expert (µM)	Threshold (µM)
-	DSS	874.6	874.6	0.4
HMDB00019	2-Oxoisovalerate	17.8	11.7	3.6
HMDB00023	3-Hydroxyisobutyrate	1.7	0	3.6
HMDB00042	Acetic acid	53.4	51.6	2.6
HMDB00043	Betaine	10.4	4	3.6
HMDB00060	Acetoacetate	20.3	19.2	3.6
HMDB00064	Creatine	25.3	13.9	3.6
HMDB00087	Dimethylamine	8.1	6.7	3.6
HMDB00094	Citric acid	36.3	40.6	3.6
HMDB00097	Choline	11.8	9.6	1.1
HMDB00108	Ethanol	598.1	632.5	3.6
HMDB00122	D-Glucose	3433.5	3108.6	18.2
HMDB00123	Glycine	69.5	70.6	3.6
HMDB00131	Glycerol	759.6	646.3	3.6
HMDB00142	Formic acid	34.7	32.7	2.9
HMDB00148	L-Glutamic acid	35.6	66	3.6
HMDB00157	Hypoxanthine	8.2	7.5	3.6
HMDB00158	L-Tyrosine	28.4	30.9	3.6
HMDB00159	L-Phenylalanine	44.2	42.7	3.6
HMDB00161	L-Alanine	357.5	353	7.3
HMDB00162	L-Proline	104.5	123	3.6
HMDB00167	L-Threonine	57.2	62.6	3.6
HMDB00172	L-Isoleucine	9.1	10.6	3.6
HMDB00177	L-Histidine	68.3	82.5	3.6
HMDB00182	Lysine	47.7	61.1	3.6
HMDB00187	L-Serine	255.8	93.7	3.6
HMDB00190	L-Lactic acid	1115.9	1178.1	7.3
HMDB00191	L-Aspartic acid	42.8	19.8	9.1
HMDB00208	2-Oxoglutaric acid	6.3	3.1	3.6
HMDB00211	Myoinositol	94.7	48.7	3.6
HMDB00214	Ornithine	27.3	29.1	10.9
HMDB00243	Pyruvic acid	34.7	39.1	3.6
HMDB00254	Succinic acid	4.4	2.3	3.6
HMDB00267	Pyroglutamic acid	172.5	211	3.6
HMDB00292	Xanthine	9.5	13.2	3.6
HMDB00357	3-Hydroxybutyric acid	27.9	7.9	3.6
HMDB00517	L-Arginine	62.1	71.1	3.6
HMDB00562	Creatinine	17.8	26.6	3.6
HMDB00641	L-Glutamine	63.9	86.7	3.6
HMDB00660	Fructose	129.7	85	3.6
HMDB00687	L-Leucine	52.9	54.2	3.6
HMDB00691	Malonic acid	14.6	20.5	7.3
HMDB00696	L-Methionine	15.8	13.4	3.6
HMDB00754	3-Hydroxyisovaleric acid	5.2	5.7	3.6
HMDB00863	Isopropanol	34	39.5	3.6
HMDB00883	L-Valine	70.5	78.7	7.3
HMDB00929	L-Tryptophan	10.6	0	10.9
HMDB01659	Acetone	47.5	45.7	3.6
HMDB01873	Isobutyric acid	1.7	1.4	2.9
HMDB01875	Methanol	115.2	122.7	7.3
HMDB01881	Propylene glycol	8	10.4	3.6
HMDB04983	Dimethylsulfone	3.2	1.2	3.6
