# Supplementary material for: Accurate, Fully-Automated NMR Spectral Profiling for Metabolomics
Source: PLoS One. 2015 May 27;10(5):e0124219. doi: 10.1371/journal.pone.0124219 (PMC4446368; doi:10.1371/journal.pone.0124219)
Supplement: S1 Dataset — (ZIP) [file pone.0124219.s004.zip › Bayesil_Data/Tables/Defined_Mixture_Serum_and_CSF/def_mix_serum_n_csf_4.csv]

HMDB ID	Compound Name	Bayesil (µM)	Expert (µM)	Threshold (µM)
-	DSS	873.4	873.4	0.4
HMDB00019	2-Oxoisovalerate	15.9	9.6	4.2
HMDB00023	3-Hydroxyisobutyrate	0.9	0	4.2
HMDB00042	Acetic acid	46.7	51.6	2.9
HMDB00043	Betaine	2.7	5.2	4.2
HMDB00060	Acetoacetate	18.3	17.8	4.2
HMDB00064	Creatine	12.8	13.8	4.2
HMDB00087	Dimethylamine	7.9	6.8	4.2
HMDB00094	Citric acid	69.4	72.8	4.2
HMDB00097	Choline	12.8	9.3	1.3
HMDB00108	Ethanol	578.5	628.9	4.2
HMDB00122	D-Glucose	3327.1	3468	21
HMDB00123	Glycine	43	75.2	4.2
HMDB00131	Glycerol	891.3	633.4	4.2
HMDB00142	Formic acid	41	37.3	3.4
HMDB00148	L-Glutamic acid	40.2	55.6	4.2
HMDB00157	Hypoxanthine	6.8	7.1	4.2
HMDB00158	L-Tyrosine	29.2	29.4	4.2
HMDB00159	L-Phenylalanine	44	43.8	4.2
HMDB00161	L-Alanine	357.3	350.8	8.4
HMDB00162	L-Proline	132	132.3	4.2
HMDB00167	L-Threonine	72.2	72.7	4.2
HMDB00172	L-Isoleucine	10.8	11.8	4.2
HMDB00177	L-Histidine	66.9	78.4	4.2
HMDB00182	Lysine	73.1	72.6	4.2
HMDB00187	L-Serine	273.8	102.1	4.2
HMDB00190	L-Lactic acid	1104.1	1184.6	8.4
HMDB00191	L-Aspartic acid	26.3	10.6	10.5
HMDB00208	2-Oxoglutaric acid	3.6	4	4.2
HMDB00211	Myoinositol	43.8	60.1	4.2
HMDB00214	Ornithine	18.1	31.6	12.6
HMDB00243	Pyruvic acid	26.2	31.6	4.2
HMDB00254	Succinic acid	4	1.6	4.2
HMDB00267	Pyroglutamic acid	176.8	221.3	4.2
HMDB00292	Xanthine	18.8	14.2	4.2
HMDB00357	3-Hydroxybutyric acid	38.2	21.9	4.2
HMDB00517	L-Arginine	89.8	75.2	4.2
HMDB00562	Creatinine	19.1	28.1	4.2
HMDB00641	L-Glutamine	68.7	92.6	4.2
HMDB00660	Fructose	108.4	89.1	4.2
HMDB00687	L-Leucine	53.1	55.5	4.2
HMDB00691	Malonic acid	12.1	17.8	8.4
HMDB00696	L-Methionine	18	13.8	4.2
HMDB00754	3-Hydroxyisovaleric acid	4.9	5.1	4.2
HMDB00863	Isopropanol	53.7	39.4	4.2
HMDB00883	L-Valine	80.7	88.3	8.4
HMDB00929	L-Tryptophan	10.9	0	12.6
HMDB01659	Acetone	49.8	47.5	4.2
HMDB01873	Isobutyric acid	2.1	1.5	3.4
HMDB01875	Methanol	137.6	132.9	8.4
HMDB01881	Propylene glycol	15.4	9.5	4.2
HMDB04983	Dimethylsulfone	4.1	2.4	4.2
