# Supplementary material for: Accurate, Fully-Automated NMR Spectral Profiling for Metabolomics
Source: PLoS One. 2015 May 27;10(5):e0124219. doi: 10.1371/journal.pone.0124219 (PMC4446368; doi:10.1371/journal.pone.0124219)
Supplement: S1 Dataset — (ZIP) [file pone.0124219.s004.zip › Bayesil_Data/Tables/Defined_Mixture_Serum_and_CSF/def_mix_serum_n_csf_5.csv]

HMDB ID	Compound Name	Bayesil (µM)	Expert (µM)	Threshold (µM)
-	DSS	873.4	873.4	0.5
HMDB00019	2-Oxoisovalerate	12.1	8.5	5.4
HMDB00023	3-Hydroxyisobutyrate	0.4	0	5.4
HMDB00042	Acetic acid	49.7	46.7	3.8
HMDB00043	Betaine	6.8	5.2	5.4
HMDB00060	Acetoacetate	20.3	17.9	5.4
HMDB00064	Creatine	21.7	14.1	5.4
HMDB00087	Dimethylamine	9.1	6.7	5.4
HMDB00094	Citric acid	67.2	70	5.4
HMDB00097	Choline	11.2	9.3	1.6
HMDB00108	Ethanol	592.4	625.8	5.4
HMDB00122	D-Glucose	3046.5	3367.3	27.1
HMDB00123	Glycine	63.8	69.7	5.4
HMDB00131	Glycerol	819	604.2	5.4
HMDB00142	Formic acid	36.7	33.5	4.3
HMDB00148	L-Glutamic acid	41.6	52.1	5.4
HMDB00157	Hypoxanthine	7	6.6	5.4
HMDB00158	L-Tyrosine	26.5	27.6	5.4
HMDB00159	L-Phenylalanine	39.2	41.1	5.4
HMDB00161	L-Alanine	344.7	336	10.8
HMDB00162	L-Proline	79.7	132.9	5.4
HMDB00167	L-Threonine	49.8	62.8	5.4
HMDB00172	L-Isoleucine	7	11.8	5.4
HMDB00177	L-Histidine	64.2	69.2	5.4
HMDB00182	Lysine	45.1	68	5.4
HMDB00187	L-Serine	264	82.7	5.4
HMDB00190	L-Lactic acid	1074.3	1119.6	10.8
HMDB00191	L-Aspartic acid	48	10.4	13.6
HMDB00208	2-Oxoglutaric acid	1	3.9	5.4
HMDB00211	Myoinositol	67.8	47.4	5.4
HMDB00214	Ornithine	38.7	29.4	16.3
HMDB00243	Pyruvic acid	29.6	33.7	5.4
HMDB00254	Succinic acid	4.8	6.6	5.4
HMDB00267	Pyroglutamic acid	151.8	167.9	5.4
HMDB00292	Xanthine	8	11	5.4
HMDB00357	3-Hydroxybutyric acid	33.1	22.5	5.4
HMDB00517	L-Arginine	62.9	75.9	5.4
HMDB00562	Creatinine	12.1	36.2	5.4
HMDB00641	L-Glutamine	43.3	68.8	5.4
HMDB00660	Fructose	101.7	66.1	5.4
HMDB00687	L-Leucine	48.2	52.3	5.4
HMDB00691	Malonic acid	20.5	21.5	10.8
HMDB00696	L-Methionine	15.3	13.2	5.4
HMDB00754	3-Hydroxyisovaleric acid	4.1	5.4	5.4
HMDB00863	Isopropanol	29	40.2	5.4
HMDB00883	L-Valine	82.7	94.6	10.8
HMDB00929	L-Tryptophan	9.9	0	16.3
HMDB01659	Acetone	46.8	46.3	5.4
HMDB01873	Isobutyric acid	0.9	2.9	4.3
HMDB01875	Methanol	115.5	123.3	10.8
HMDB01881	Propylene glycol	7.1	9.4	5.4
HMDB04983	Dimethylsulfone	6.4	3.7	5.4
